# Supplementary material for: Cytokinin Inhibits Fungal Development and Virulence by Targeting the Cytoskeleton and Cellular Trafficking
Source: mBio. 2021 Oct 19;12(5):e03068-20. doi: 10.1128/mBio.03068-20 (PMC8524340; doi:10.1128/mBio.03068-20)
Supplement: DATA SET S1 [file mbio.03068-20-sd001.xlsx]

## Sheet: D1A CK v Mock.DESeq2 log2FC>+-1
id	protein id	desc	log2FoldChange	pvalue	padj
gene126	XP_024545992.1	Isonitrile hydratasegene126	5.56159	3.50218e-38	7.07136e-37
gene1167	XP_024546778.1	Polyketide synthase PksJgene1167	5.36233	4.27607e-19	4.55506e-18
gene2	XP_001545401.1	Averantin hydroxylasegene2	5.04263	3.5348e-29	5.4333e-28
gene10667	XP_024553202.1	F-box domain-containing proteingene10667	4.98137	6.56559e-58	1.99442e-56
gene5082	XP_001559169.2	Glucoamylasegene5082	4.98092	2.08352e-41	4.60669e-40
gene11639	XP_001550812.1	gene11639	4.93187	2.18415e-39	4.54454e-38
gene10263	XP_001553186.1	Extracellular dihydrogeodin oxidasegene10263	4.90159	0	0
gene11675	XP_001546092.2	gene11675	4.64211	9.39744e-14	7.73325e-13
gene587	XP_024546351.1	Putative integral membrane proteingene587	4.62393	1.90372e-56	5.63249e-55
gene4223	XP_024548826.1	gene4223	4.57744	2.36887e-148	2.22478e-146
gene5089	XP_024549371.1	gene5089	4.37161	1.21227e-134	9.77164e-133
gene10507	XP_024553095.1	Cytochrome P450 monooxygenasegene10507	4.35642	5.1436e-23	6.46831e-22
gene8227	XP_001556592.1	gene8227	4.33828	4.39278e-33	7.72662e-32
gene1696	XP_001552775.1	Major royal jelly protein-domain-containing proteingene1696	4.25568	2.63737e-12	1.99991e-11
gene3940	XP_001548262.2	gene3940	4.24579	4.62414e-33	8.09184e-32
gene3	XP_024545896.1	Ent-kaurene oxidasegene3	4.14918	2.33279e-18	2.40249e-17
gene9	XP_024545903.1	Thioesterasegene9	4.13832	3.16977e-09	1.89096e-08
gene8726	XP_001548308.2	Growth hormone-regulated TBC protein 1gene8726	4.11571	8.56934e-92	4.49869e-90
gene1166	XP_024546777.1	gene1166	4.05737	1.57108e-06	7.21539e-06
gene10	XP_001545614.2	Acyltransferase BOA11gene10	4.05435	7.89802e-09	4.5705e-08
gene8	XP_024545901.1	Polyketide synthase-nonribosomal peptide synthetasegene8	4.03485	6.67107e-59	2.06319e-57
gene6920	XP_001553310.1	Substrate-specific transmembrane transportergene6920	4.02451	5.95708e-128	4.32501e-126
gene7016	XP_001554528.1	Short chain dehydrogenasegene7016	3.9707	6.5844e-45	1.57856e-43
gene2626	XP_001560796.1	MFS general substrate transportergene2626	3.92217	1.2073e-22	1.49265e-21
gene11	XP_024545904.1	gene11	3.79838	1.50811e-30	2.40851e-29
gene1027	XP_001556510.1	Integral membrane protein, putativegene1027	3.7212	7.95372e-59	2.45248e-57
gene9691	XP_024552556.1	gene9691	3.71899	3.90071e-11	2.71828e-10
gene369	XP_024546176.1	gene369	3.66884	3.50562e-06	1.5576e-05
gene11132	XP_024553563.1	Potassium sodium efflux p-type fungal-typegene11132	3.63739	8.60114e-16	7.85458e-15
gene4772	XP_001560376.1	CFEM domain-containing proteingene4772	3.60549	2.29478e-10	1.49724e-09
gene10074	XP_024552774.1	Endo-polygalacturonasegene10074	3.59406	1.82642e-07	9.2468e-07
gene7787	XP_001548060.2	Lpxtg-motif cell wall anchor domain-containing proteingene7787	3.56704	4.0679e-40	8.63964e-39
gene1309	XP_024546897.1	Alpha-amylase A type-3gene1309	3.53832	5.11014e-25	6.81152e-24
gene8851	XP_001557891.1	Phosphoenolpyruvate phosphomutasegene8851	3.4661	2.57987e-09	1.54807e-08
gene1472	XP_024546993.1	MFS general substrate transportergene1472	3.4597	6.77736e-26	9.43943e-25
gene7744	XP_001556964.2	gene7744	3.44001	8.64695e-10	5.39092e-09
gene9957	XP_001554787.1	gene9957	3.33482	6.98707e-08	3.69633e-07
gene6049	XP_024550072.1	Putative enoyl-hydratase isomerase family proteingene6049	3.29479	1.06839e-15	9.71324e-15
gene1164	XP_024546774.1	Related to salicylate 1-monooxygenasegene1164	3.22415	3.03578e-27	4.37093e-26
gene2317	XP_001559272.1	Alpha/beta-Hydrolasegene2317	3.20099	7.93061e-77	3.45471e-75
gene3637	XP_024548478.1	gene3637	3.18626	9.48811e-29	1.43896e-27
gene4342	XP_001559615.1	SprT-like domain-containing protein (Fragment)gene4342	3.15409	2.66174e-31	4.3878e-30
gene0	XP_024545894.1	Oxidoreductase BOA1gene0	3.14792	6.0502e-19	6.41889e-18
gene6775	XP_001552597.1	High-affinity fructose transportergene6775	3.14379	1.25868e-261	2.18392e-259
gene3285	XP_024548233.1	gene3285	3.09956	1.19017e-16	1.12813e-15
gene10098	XP_001550077.1	Endo-polygalacturonasegene10098	3.09324	0	0
gene8035	XP_024551496.1	Reticulocyte-binding protein 2 like protein agene8035	3.05307	1.73822e-96	9.67074e-95
gene2449	XP_001560543.1	MFS general substrate transportergene2449	3.02678	9.05247e-283	1.71611e-280
gene5611	XP_024549732.1	Glucan 1,3-beta-glucosidasegene5611	3.01014	2.42432e-20	2.71233e-19
gene5713	XP_024549807.1	gene5713	2.9956	8.96884e-31	1.44589e-29
gene1785	XP_001546562.1	gene1785	2.97042	1.24859e-07	6.4327e-07
gene1624	XP_024547090.1	gene1624	2.96403	9.36675e-41	2.04382e-39
gene9363	XP_024552368.1	Related to endoglucanase cgene9363	2.9202	2.32837e-10	1.51722e-09
gene9646	XP_001555324.1	Putative nacht and ankyrin domain proteingene9646	2.91955	3.39114e-36	6.53768e-35
gene10001	XP_001554721.1	Alpha/beta-Hydrolasegene10001	2.90733	1.52538e-09	9.30593e-09
gene1908	XP_001547995.1	MFS general substrate transportergene1908	2.89647	0	0
gene6240	XP_024550230.1	Endo-N-acetyl-beta-D-glucosaminidasegene6240	2.89299	8.91134e-17	8.51778e-16
gene3807	XP_001552045.1	Catalase-domain-containing proteingene3807	2.87866	3.77718e-14	3.16165e-13
gene8972	XP_001558070.1	gene8972	2.86719	4.10373e-19	4.3806e-18
gene5577	XP_001558704.2	gene5577	2.83797	2.78738e-32	4.7957e-31
gene5427	XP_024549597.1	Aminotransferase class IIIgene5427	2.83183	6.09947e-07	2.91913e-06
gene5575	XP_001558707.1	6-phosphofructokinasegene5575	2.83132	1.53474e-178	1.70773e-176
gene451	XP_001547284.1	Rhodopsin bacterialgene451	2.81989	5.28559e-23	6.63095e-22
gene1673	XP_024547127.1	gene1673	2.7896	1.78012e-06	8.11359e-06
gene6760	XP_024550621.1	Intradiol ring-cleavage dioxygenasegene6760	2.77499	1.46186e-23	1.87063e-22
gene8232	XP_024551627.1	Glucan 1,3-beta-glucosidasegene8232	2.77294	3.32763e-15	2.96475e-14
gene4023	XP_001559992.2	APH domain-containing proteingene4023	2.77294	5.29048e-06	2.28229e-05
gene3216	XP_001546709.1	gene3216	2.76433	7.77293e-15	6.77781e-14
gene961	XP_024546618.1	gene961	2.74443	5.12535e-06	2.21385e-05
gene380	XP_024546187.1	GPI transamidase component PIG-S proteingene380	2.74234	1.49727e-28	2.26404e-27
gene576	XP_024546342.1	CypX, Cytochrome P450gene576	2.74109	8.29234e-38	1.66448e-36
gene10795	XP_001549569.2	gene10795	2.71109	1.1003e-15	9.99451e-15
gene11036	XP_024553468.1	Amino acid transportergene11036	2.70939	6.17495e-42	1.36825e-40
gene75	XP_001547250.2	Elongator complex protein 6gene75	2.70604	6.41202e-68	2.33594e-66
gene2486	XP_001560589.1	Pectinesterasegene2486	2.66802	4.30958e-36	8.27715e-35
gene3160	XP_024548149.1	gene3160	2.66722	7.22557e-05	0.000263983
gene10929	XP_024553382.1	Short-chain dehydrogenase/reductase SDRgene10929	2.64639	3.10308e-32	5.3299e-31
gene2575	XP_024547739.1	gene2575	2.64334	1.81039e-10	1.19183e-09
gene8839	XP_024552013.1	NAD-dependent epimerase/dehydratasegene8839	2.61821	1.17725e-07	6.08353e-07
gene1287	XP_024546879.1	gene1287	2.60641	4.68325e-15	4.12585e-14
gene5991	XP_024550034.1	Beta-glucan synthesis-associatedgene5991	2.59369	1.81101e-08	1.01159e-07
gene4861	XP_001560498.1	gene4861	2.59214	1.25766e-05	5.13548e-05
gene5377	XP_001556016.2	Beta-1,2-xylosyltransferase 1gene5377	2.58654	1.5251e-39	3.19928e-38
gene8226	XP_001556591.1	Alpha/beta hydrolase fold-1gene8226	2.57935	2.36272e-24	3.10092e-23
gene9648	XP_024552531.1	Related to integral membrane protein pth11gene9648	2.57925	0.00170676	0.00485607
gene6837	XP_001552694.2	Calcium-dependent phosphotriesterasegene6837	2.57916	1.48967e-57	4.47207e-56
gene4108	XP_001559872.1	Pyridoxal-phosphate dependent enzymegene4108	2.57862	5.65816e-77	2.48595e-75
gene6251	XP_024550239.1	Proteophosphoglycan ppg4 proteingene6251	2.57061	5.5749e-83	2.62997e-81
gene9402	XP_001547685.1	Mixed-linked glucanasegene9402	2.56491	1.80311e-05	7.23862e-05
gene3552	XP_001546392.2	gene3552	2.55711	6.48551e-15	5.6697e-14
gene6050	XP_024550073.1	Toxin biosynthesis cytochrome P450 monooxygenasegene6050	2.55671	6.5881e-06	2.80193e-05
gene11427	XP_024553843.1	FAD/FMN-containing dehydrogenasegene11427	2.55386	2.07228e-13	1.67171e-12
gene1749	XP_001552703.2	Putative sphingoid long-chain base transporter rsb1 proteingene1749	2.53781	5.4119e-41	1.18633e-39
gene3236	XP_024548200.1	MFS domain-containing proteingene3236	2.52137	5.40945e-05	0.000201548
gene2820	XP_001549888.1	ABM-domain-containing proteingene2820	2.52058	6.63556e-07	3.15945e-06
gene1967	XP_024547325.1	gene1967	2.51435	0.00216408	0.00601349
gene8040	XP_024551500.1	Beta-fructofuranosidasegene8040	2.51367	6.5927e-59	2.04513e-57
gene437	XP_024546230.1	gene437	2.51212	6.01674e-06	2.57068e-05
gene8633	XP_024551873.1	gene8633	2.50805	1.26575e-13	1.03411e-12
gene127	XP_024545994.1	gene127	2.50335	1.51265e-06	6.95642e-06
gene11484	XP_024553907.1	Mitochondrial succinate-fumarate transportergene11484	2.50037	3.32555e-19	3.56478e-18
gene11562	XP_024553965.1	MYND-type domain-containing proteingene11562	2.49816	1.81323e-08	1.01211e-07
gene6039	XP_001549830.1	gene6039	2.49228	4.46063e-52	1.24086e-50
gene1210	XP_024546816.1	Murein transglycosylasegene1210	2.49214	2.97824e-11	2.10119e-10
gene7591	XP_024551234.1	gene7591	2.46773	4.93004e-16	4.53042e-15
gene3215	XP_001546710.1	Acetyl-CoA hydrolasegene3215	2.46755	0	0
gene9117	XP_001552242.1	Nucleoside-diphosphate-sugar epimerasegene9117	2.46379	3.9758e-83	1.88427e-81
gene4726	XP_024549131.1	MFS general substrate transportergene4726	2.45401	3.97115e-20	4.40918e-19
gene6529	XP_001552353.1	Serine carboxypeptidasegene6529	2.45343	4.55072e-153	4.4794e-151
gene10014	XP_001545304.1	Short-subunit dehydrogenasegene10014	2.43833	4.84881e-10	3.08306e-09
gene9516	XP_024552446.1	gene9516	2.43774	0.00291318	0.00784175
gene6665	XP_024550547.1	gene6665	2.43351	0.00142698	0.00414059
gene2132	XP_001548857.1	Pectate lyasegene2132	2.43296	1.47248e-16	1.39186e-15
gene11159	XP_024553590.1	gene11159	2.41667	1.15426e-10	7.71793e-10
gene8985	XP_024552114.1	gene8985	2.41314	4.90352e-06	2.1234e-05
gene277	XP_001549964.2	RNA polymerase II-associated protein 3gene277	2.39697	1.51901e-09	9.2726e-09
gene6824	XP_024550663.1	gene6824	2.39301	0.00943939	1
gene6014	XP_024550048.1	gene6014	2.38929	0.00250906	0.00686404
gene9386	XP_001551177.1	Substrate-specific transmembrane transportergene9386	2.38842	0	0
gene5712	XP_024549806.1	gene5712	2.37845	0.000617976	0.00192053
gene8093	XP_024551543.1	gene8093	2.35802	0.000611695	0.00190332
gene11693	XP_024554093.1	gene11693	2.34246	1.74601e-10	1.15241e-09
gene10515	XP_024553102.1	DNA polymerase iotagene10515	2.34106	2.49072e-68	9.23822e-67
gene3605	XP_001557720.1	gene3605	2.34063	1.28964e-09	7.91962e-09
gene2941	XP_001554920.2	gene2941	2.32955	0.00477544	0.0121396
gene9781	XP_001556316.1	gene9781	2.32736	1.75364e-40	3.77936e-39
gene2512	XP_001560626.1	Glycerol kinasegene2512	2.32612	3.50236e-69	1.31332e-67
gene1223	XP_024546824.1	gene1223	2.31827	0.00315985	0.00841065
gene1951	XP_024547315.1	N-acetylglucosaminyl transferase componentgene1951	2.31753	2.43962e-59	7.61414e-58
gene7788	XP_024551343.1	Tyrosine specific and dual specificity protein phosphatasegene7788	2.31752	2.15429e-91	1.11947e-89
gene6911	XP_001547817.1	gene6911	2.31161	7.17581e-12	5.30006e-11
gene4736	XP_001560321.1	C4-dicarboxylate transporter/malic acid transportergene4736	2.29794	6.33715e-22	7.60532e-21
gene8639	XP_024551879.1	gene8639	2.28048	0	0
gene2623	XP_024547779.1	Endo-beta-glucanasegene2623	2.27648	0.000357363	0.0011577
gene11391	XP_001550516.1	Guanine nucleotide-binding protein subunit betagene11391	2.26301	0.000460322	0.00146436
gene10842	XP_001558222.1	BTB domain-containing proteingene10842	2.2612	4.16467e-22	5.02757e-21
gene11336	XP_001553379.1	Putative dimethylallyl tryptophan synthasegene11336	2.25855	0.0144996	1
gene4523	XP_024549014.1	BTB domain-containing proteingene4523	2.25118	0.0110208	1
gene7546	XP_024551206.1	gene7546	2.23061	6.88514e-14	5.69791e-13
gene10181	XP_001552808.1	Endoglucanase EG-IIgene10181	2.23053	0.00154372	0.00443531
gene6645	XP_024550535.1	Amino acid permease-associated regiongene6645	2.22969	3.11767e-23	3.94507e-22
gene11097	XP_024553538.1	Salicylate hydroxylasegene11097	2.22676	0.0021399	0.005956
gene10641	XP_024553185.1	gene10641	2.22517	4.38409e-127	3.13845e-125
gene2557	XP_024547730.1	NADPH-dependent medium chain alcohol dehydrogenasegene2557	2.225	3.14199e-07	1.5546e-06
gene4730	XP_024549132.1	Anhydro-N-acetylmuramic acid kinasegene4730	2.22319	6.84003e-35	1.26621e-33
gene809	XP_001561024.2	Spherulation-specific family 4 proteingene809	2.22009	8.28303e-07	3.90393e-06
gene2407	XP_024547638.1	AraJ, Arabinose efflux permeasegene2407	2.21825	1.22548e-12	9.48962e-12
gene2100	XP_024547417.1	SMP-LTD domain-containing proteingene2100	2.21404	4.95034e-09	2.89912e-08
gene2151	XP_024547454.1	Endo-1,4-beta-xylanase Bgene2151	2.20555	8.48481e-07	3.99352e-06
gene456	XP_024546248.1	gene456	2.20268	0.00525715	0.0132295
gene3520	XP_024548402.1	Protein kinase domain-containing proteingene3520	2.20244	1.48181e-15	1.34004e-14
gene10215	XP_001553115.1	Peroxisomal acyl-coenzyme A oxidasegene10215	2.18912	2.63833e-40	5.65033e-39
gene9985	XP_024552701.1	gene9985	2.1717	0.00561023	0.0140215
gene4178	XP_001559772.1	gene4178	2.16915	0.00377598	0.00988075
gene7895	XP_024551408.1	gene7895	2.16536	2.12092e-22	2.59092e-21
gene2713	XP_024547820.1	S-adenosyl-L-methionine-dependent methyltransferasegene2713	2.16428	1.32621e-30	2.12131e-29
gene3714	XP_001549284.2	gene3714	2.15006	3.42748e-05	0.000131412
gene8507	XP_001558528.1	Urea hydro-lyase cyanamidegene8507	2.14425	2.14912e-38	4.36519e-37
gene6568	XP_024550498.1	Cytochrome P450 alkane hydroxylasegene6568	2.14345	3.08513e-17	3.005e-16
gene8027	XP_001551391.1	gene8027	2.13598	9.07855e-07	4.26317e-06
gene8929	XP_024552076.1	gene8929	2.13379	2.54555e-29	3.93637e-28
gene1188	XP_024546795.1	Carboxylic ester hydrolasegene1188	2.13253	3.49929e-50	9.30448e-49
gene1787	XP_001545243.2	gene1787	2.13112	3.43811e-33	6.06826e-32
gene3503	XP_024548389.1	gene3503	2.12543	1.33886e-08	7.58069e-08
gene8055	XP_024551514.1	Related to cytochrome P450 monooxygenase (LovA)gene8055	2.1244	2.59513e-48	6.69177e-47
gene2533	XP_024547719.1	Flavin-containing amine oxidasedehydrogenasegene2533	2.12157	1.54273e-12	1.18923e-11
gene6347	XP_024550333.1	Pectin methyl esterasegene6347	2.11676	1.15554e-11	8.39553e-11
gene9382	XP_001551182.1	gene9382	2.11318	0.000978135	0.00293986
gene9684	XP_001555271.1	gene9684	2.11024	3.08455e-08	1.68768e-07
gene389	XP_024546193.1	Oxoglutarate iron-dependent oxygenase proteingene389	2.10724	0.00107644	0.00320148
gene2105	XP_024547420.1	gene2105	2.10473	8.00288e-13	6.27301e-12
gene8238	XP_001556606.2	Arabinogalactan endo-beta-1,4-galactanasegene8238	2.10306	3.97736e-06	1.75123e-05
gene4571	XP_024549042.1	gene4571	2.10073	0.0194352	1
gene7021	XP_001554522.1	Beta-glucosidase ggene7021	2.09228	5.10166e-06	2.20548e-05
gene7145	XP_001551563.1	Assembly factor cbp-4gene7145	2.09184	6.63316e-99	3.73097e-97
gene4914	XP_001556188.2	Mitochondrial phosphate carrier protein 2gene4914	2.09179	1.30138e-170	1.38773e-168
gene6717	XP_001549695.1	Multicopper oxidase family proteingene6717	2.09049	8.02186e-31	1.29526e-29
gene2977	XP_024548006.1	gene2977	2.0899	0.00585071	0.0145691
gene10149	XP_024552832.1	gene10149	2.08502	1.41405e-09	8.66803e-09
gene1434	XP_001558822.1	Rhodopsin bacterialgene1434	2.07597	8.03097e-66	2.82519e-64
gene8840	XP_001557901.2	Membrane associated eicosanoid glutathione metabolism-like domain proteingene8840	2.07588	0.00718069	0.0174896
gene11245	XP_024553679.1	gene11245	2.06111	1.04405e-43	2.42909e-42
gene3455	XP_024548362.1	Six-hairpin glycosidasegene3455	2.05246	1.46765e-72	5.9151e-71
gene6211	XP_001553485.1	gene6211	2.04768	1.41083e-05	5.72441e-05
gene3443	XP_024548352.1	gene3443	2.0455	1.09269e-284	2.15112e-282
gene9918	XP_024552674.1	Hydroxyacid-oxoacid transhydrogenase HOT involved in gamma-hydroxybutyrate metabolismgene9918	2.04435	6.0433e-24	7.84098e-23
gene10047	XP_024552741.1	ThrE domain-containing protein (Fragment)gene10047	2.04431	5.11674e-126	3.6375e-124
gene3053	XP_001548152.2	gene3053	2.03723	2.09279e-74	8.85284e-73
gene2452	XP_001560549.1	gene2452	2.03503	0.00345209	0.00912682
gene10275	XP_024552929.1	gene10275	2.03495	0.00290402	0.00782123
gene4225	XP_001559771.2	MFS general substrate transportergene4225	2.02657	8.94762e-08	4.68765e-07
gene2417	XP_024547644.1	Homeobox transcriptiongene2417	2.02546	6.4888e-22	7.76911e-21
gene6594	XP_001553027.1	gene6594	2.01986	0.000195197	0.000665635
gene3178	XP_024548160.1	F1F0-ATP synthase regulatory factor Stf2gene3178	2.00353	3.43338e-72	1.37834e-70
gene4561	XP_024549037.1	gene4561	2.00151	0.00067641	0.00208755
gene9922	XP_024552677.1	gene9922	1.99831	0.000738415	0.00226525
gene7696	XP_024551289.1	Glutathione S-transferase Igene7696	1.99735	8.10167e-15	7.04646e-14
gene1	XP_024545895.1	Monooxygenasegene1	1.99176	2.66528e-05	0.000104139
gene722	XP_001561155.2	Murein transglycosylasegene722	1.99114	0.00301129	0.0080593
gene3193	XP_024548165.1	Short-chain dehydrogenase/reductase SDRgene3193	1.98888	1.39186e-05	5.65417e-05
gene3514	XP_024548398.1	HET domain-containing proteingene3514	1.9861	9.18531e-32	1.54909e-30
gene1533	XP_024547032.1	ATP-dependent (S)-NAD(P)H-hydrate dehydratasegene1533	1.98148	1.15541e-09	7.12957e-09
gene2160	XP_024547459.1	Antigenic cell wall galactomannogene2160	1.97862	0.000309797	0.0010168
gene3325	XP_024548266.1	gene3325	1.97527	0.00629823	0.0155436
gene1786	XP_024547207.1	L-isoaspartate O-methyltransferasegene1786	1.97255	2.7858e-07	1.38572e-06
gene5130	XP_024549399.1	gene5130	1.97216	3.78045e-09	2.23961e-08
gene3289	XP_001557265.2	Hormone-sensitive lipase HSLgene3289	1.96651	0.000994469	0.00298629
gene9532	XP_024552456.1	SNARE domain-containing proteingene9532	1.96372	7.62228e-17	7.30612e-16
gene11127	XP_024553560.1	MFS general substrate transportergene11127	1.95884	1.69823e-06	7.76455e-06
gene5028	XP_001559245.2	gene5028	1.95674	0.0158578	0.0350166
gene2321	XP_024547573.1	gene2321	1.95564	3.9337e-06	1.73425e-05
gene7162	XP_001551539.1	Ferric reductase like transmembrane componentgene7162	1.95264	8.32329e-68	3.0108e-66
gene11572	XP_024553974.1	Mitochondrial import receptor subunitgene11572	1.95187	1.51319e-132	1.1647e-130
gene10735	XP_001547965.1	Scytalone dehydratasegene10735	1.94974	0.00402731	0.0104665
gene497	XP_001548348.1	gene497	1.94971	0.000319095	0.00104464
gene7728	XP_024551305.1	p-loop containing nucleoside triphosphate hydrolasegene7728	1.9488	2.03285e-33	3.61289e-32
gene940	XP_001553590.2	Cutinasegene940	1.94722	0.00097996	0.00294448
gene10905	XP_024553367.1	Developmental and secondary metabolism regulatorgene10905	1.94688	3.57248e-06	1.5825e-05
gene7141	XP_024550883.1	Aldolasegene7141	1.94554	0.000275574	0.000915927
gene4681	XP_001560248.1	Cell surface spherulin 4 proteingene4681	1.94335	0.00152927	0.00439997
gene1000	XP_001556548.1	gene1000	1.94288	1.14671e-05	4.70495e-05
gene5395	XP_024549575.1	gene5395	1.93853	0.000493281	0.0015629
gene11426	XP_024553842.1	Satratoxin biosynthesis SC1 cluster protein 4gene11426	1.9375	8.3925e-07	3.95189e-06
gene11320	XP_024553749.1	von Willebrand and RING finger domain-containing proteingene11320	1.93662	2.05987e-40	4.42074e-39
gene9720	XP_024552573.1	Zinc copper-regulated transcription factorgene9720	1.93336	9.89979e-210	1.46876e-207
gene4408	XP_001559526.2	gene4408	1.93203	1.71526e-07	8.71422e-07
gene11038	XP_024553470.1	S-adenosyl-L-methionine-dependent methyltransferasegene11038	1.93103	7.11571e-10	4.46345e-09
gene11475	XP_024553894.1	gene11475	1.93046	0.00546815	0.0137099
gene4183	XP_001548616.1	gene4183	1.93012	0.00388996	0.0101456
gene1604	XP_024547079.1	Putative swi-snf complex subunit proteingene1604	1.92874	3.90332e-05	0.00014871
gene6006	XP_024550041.1	Isoamyl acetate-hydrolyzing esterasegene6006	1.92643	2.36104e-12	1.79435e-11
gene5636	XP_001558622.1	Chanoclavine-I aldehyde reductase easAgene5636	1.92462	4.36634e-12	3.2698e-11
gene3612	XP_024548463.1	gene3612	1.92388	0.000184315	0.000630414
gene7192	XP_024550936.1	gene7192	1.92355	0.000319395	0.00104507
gene6062	XP_001547129.1	Aquaporin rerated other eukaryotegene6062	1.92181	0.00611928	0.0151458
gene403	XP_024546201.1	Ubiquitin-conjugating enzyme e2gene403	1.91999	3.83978e-11	2.67947e-10
gene10954	XP_024553402.1	gene10954	1.91997	3.76642e-10	2.41433e-09
gene3546	XP_001557659.1	gene3546	1.91914	0.00618005	0.0152851
gene8196	XP_024551604.1	gene8196	1.91731	0.00342616	0.00906763
gene455	XP_024546246.1	Aldo/keto reductase family proteingene455	1.91569	1.67461e-27	2.43854e-26
gene1864	XP_001547398.2	Mitochondrial protein Fmpgene1864	1.91472	5.64558e-182	6.96311e-180
gene5526	XP_024549679.1	gene5526	1.91373	8.80368e-12	6.45582e-11
gene10249	XP_001553162.1	Mitochondrial cytochrome cgene10249	1.91231	0	0
gene5726	XP_024549818.1	gene5726	1.91165	0.0181239	0.0394579
gene4600	XP_024549063.1	gene4600	1.91125	0.00105904	0.00315522
gene5796	XP_001554111.2	gene5796	1.91049	9.53763e-16	8.69428e-15
gene3158	XP_024548148.1	Nucleosome binding factor SPN, SPT16 subunitgene3158	1.90927	0.00708547	0.0172906
gene11626	XP_001550833.2	Rhomboid-domain-containing proteingene11626	1.90765	2.15984e-75	9.21262e-74
gene6870	XP_024550695.1	gene6870	1.9013	0.0192149	0.0414984
gene9559	XP_001557094.2	gene9559	1.90127	2.77893e-09	1.66557e-08
gene1653	XP_001552980.2	N-acetyltransferase domain-containing proteingene1653	1.89919	0.000108868	0.00038832
gene2675	XP_001560868.1	gene2675	1.89477	9.40187e-32	1.58041e-30
gene7007	XP_024550789.1	RNA ligase/cyclic nucleotide phosphodiesterasegene7007	1.89261	2.79993e-20	3.12231e-19
gene1471	XP_024546992.1	Metallo-dependent hydrolasegene1471	1.8891	0.000146913	0.000510678
gene9478	XP_024552427.1	gene9478	1.88705	5.75917e-08	3.07868e-07
gene5236	XP_001555197.1	Substrate-specific transmembrane transportergene5236	1.88689	4.36925e-169	4.56408e-167
gene692	XP_024546423.1	Decarboxylasegene692	1.88566	0.000364656	0.00117946
gene295	XP_024546115.1	gene295	1.88357	4.3598e-25	5.82654e-24
gene715	XP_024546438.1	Mitochondrial genome maintenancegene715	1.88225	8.02272e-56	2.35326e-54
gene7050	XP_024550819.1	Aspartic endopeptidasegene7050	1.88044	3.45293e-26	4.84879e-25
gene8881	XP_024552045.1	Queuine tRNA-ribosyltransferase catalytic subunitgene8881	1.87586	4.35325e-101	2.50361e-99
gene10503	XP_001545809.1	Oxidoreductase bli-4gene10503	1.87565	8.47662e-09	4.8915e-08
gene6070	XP_024550088.1	gene6070	1.8754	9.43371e-08	4.9297e-07
gene9260	XP_024552296.1	C6 zinc finger domain containing proteingene9260	1.87348	1.59496e-07	8.13125e-07
gene108	XP_001555550.1	Dehydrogenase with different specificitiegene108	1.87228	3.11655e-13	2.48475e-12
gene339	XP_024546147.1	MFS general substrate transportergene339	1.86962	2.36994e-06	1.06642e-05
gene8298	XP_001556690.1	Cardiolipin synthasegene8298	1.86466	5.66205e-21	6.49802e-20
gene5217	XP_001549260.1	Putative MFS-type transporter (Fragment)gene5217	1.86049	0.0158183	0.0349594
gene9005	XP_001558116.1	NADPH-dependent 1-acyldihydroxyacetone phosphate reductasegene9005	1.8594	2.52679e-06	1.1355e-05
gene11467	XP_024553886.1	gene11467	1.85687	0.000479745	0.00152236
gene239	XP_024546073.1	MFS domain-containing proteingene239	1.85304	8.94842e-05	0.000322553
gene1685	XP_024547134.1	Mitochondrial FAD-linked sulfhydryl oxidasegene1685	1.85214	7.78873e-77	3.4074e-75
gene243	XP_001548532.1	CBM1 domain-containing proteingene243	1.85175	0.00598786	0.0148564
gene9091	XP_001552273.1	Integral component of membrane proteingene9091	1.8511	1.46885e-08	8.28462e-08
gene10971	XP_024553424.1	Conserved serine-threonine rich proteingene10971	1.8465	7.36436e-134	5.79915e-132
gene7989	XP_001546828.1	gene7989	1.84589	0.00442923	0.0113782
gene4626	XP_001560176.1	Xyloglucan-specific endo-beta-1,4-glucanase Agene4626	1.84492	2.10948e-05	8.37981e-05
gene10656	XP_024553194.1	gene10656	1.84458	0.0176759	0.0386147
gene9381	XP_024552378.1	Penicillolysingene9381	1.84374	0.00391264	0.0101996
gene9721	XP_024552574.1	gene9721	1.8433	0.00688197	0.0168341
gene9118	XP_001552241.2	Extracellular aldonolactonasegene9118	1.84278	3.68549e-26	5.16827e-25
gene109	XP_024545976.1	Nadh dehydrogenasegene109	1.84069	3.06971e-92	1.6367e-90
gene7011	XP_024550792.1	MFS general substrate transportergene7011	1.83847	7.12932e-58	2.15926e-56
gene9141	XP_024552219.1	Lytic polysaccharide monooxygenasegene9141	1.83658	1.65048e-09	1.00571e-08
gene11534	XP_024553942.1	gene11534	1.83589	3.58042e-63	1.18617e-61
gene1248	XP_024546850.1	gene1248	1.83364	1.73929e-06	7.93808e-06
gene4706	XP_024549120.1	Sensor histidine kinase regulatorgene4706	1.83312	8.99309e-12	6.58529e-11
gene6983	XP_024550767.1	PI-PLC X domain-containing protein 1gene6983	1.82705	0.000920872	0.00278
gene3550	XP_001557663.2	gene3550	1.8213	3.95375e-09	2.33837e-08
gene11472	XP_024553890.1	Ubiquinol-cytochrome C chaperonegene11472	1.82082	3.19176e-53	8.9764e-52
gene4641	XP_024549089.1	Dolichyl-diphosphooligosaccharide--protein glycosyltransferase subunit 2gene4641	1.8189	1.02201e-11	7.46416e-11
gene8638	XP_024551878.1	Alpha/beta hydrolasegene8638	1.81869	2.05508e-10	1.34427e-09
gene7722	XP_024554006.1	Phosphoserine aminotransferasegene7722	1.81681	7.63812e-07	3.61328e-06
gene1006	XP_001556537.1	Related to cellular myosin heavy chain, type agene1006	1.81622	1.91036e-19	2.06073e-18
gene6506	XP_024550451.1	C2H2-type domain-containing proteingene6506	1.81601	0.021583	0.0459345
gene5711	XP_001548911.2	gene5711	1.81502	0.000313999	0.0010296
gene480	XP_024546266.1	gene480	1.81344	0.00731377	0.0177841
gene1731	XP_001552721.1	Disulfide-bond oxidoreductase YfcGgene1731	1.81341	7.66028e-05	0.00027887
gene1956	XP_024547319.1	Glucose dehydrogenasegene1956	1.81282	2.00645e-21	2.34743e-20
gene5872	XP_001552144.1	gene5872	1.81263	1.80686e-80	8.40763e-79
gene7253	XP_001551690.2	gene7253	1.81081	5.35088e-07	2.57653e-06
gene2959	XP_001554899.1	Pyridine nucleotide-disulfidegene2959	1.80835	0.00383756	0.0100191
gene1969	XP_024547327.1	Letm1 RBD domain-containing protein (Fragment)gene1969	1.80458	0	0
gene3979	XP_001560065.1	Growth hormone-inducible transmembrane protein (Fragment)gene3979	1.80439	0	0
gene2653	XP_024547796.1	Oil body-associated protein 1Agene2653	1.80412	2.93234e-33	5.19348e-32
gene7571	XP_001555761.2	gene7571	1.80395	0.0197531	0.0424905
gene9400	XP_024552392.1	gene9400	1.80091	0.00206361	0.0057656
gene2138	XP_001548869.1	gene2138	1.79584	0.000686444	0.00211724
gene1571	XP_024547058.1	Apple domain-containing proteingene1571	1.79575	9.232e-05	0.000332073
gene6522	XP_024550463.1	gene6522	1.79092	1.00645e-12	7.83502e-12
gene3790	XP_024548576.1	Putative methyltransferase domain-containing proteingene3790	1.78857	0.000180899	0.000619561
gene2576	XP_024547740.1	Carboxylic ester hydrolasegene2576	1.78785	0.00091043	0.00275172
gene11037	XP_024553469.1	gene11037	1.78492	4.4988e-33	7.886e-32
gene3306	XP_024548251.1	gene3306	1.77271	0.00147034	0.00425433
gene5283	XP_001546773.1	gene5283	1.77225	0.00256208	0.00699787
gene9444	XP_024552411.1	gene9444	1.76466	1.03136e-138	8.65413e-137
gene6646	XP_024550537.1	gene6646	1.75897	0.00375257	0.00982985
gene4678	XP_001560241.2	Aorsin endoproteasegene4678	1.75784	1.67157e-13	1.35486e-12
gene4575	XP_024549046.1	Zn(2)-C6 fungal-type domain-containing proteingene4575	1.75227	0.0113847	0.0262607
gene5761	XP_024549845.1	Rhamnolipids biosynthesis 3-oxoacyl-reductasegene5761	1.75066	4.51977e-06	1.96721e-05
gene7339	XP_024551051.1	gene7339	1.75041	0.00277934	0.00752701
gene10686	XP_001553709.1	gene10686	1.74838	1.24843e-07	6.4327e-07
gene1518	XP_001553825.1	WW domain-containing protein C660.06gene1518	1.74743	3.20265e-33	5.66244e-32
gene8825	XP_001557918.1	Nucleoside transportergene8825	1.7471	2.02726e-11	1.44823e-10
gene8939	XP_001558019.2	gene8939	1.74161	6.97379e-08	3.69135e-07
gene8752	XP_024551958.1	NAD(P)-binding Rossmann-fold containing proteingene8752	1.74152	1.1488e-22	1.42205e-21
gene10384	XP_024553006.1	gene10384	1.74009	0.00873555	0.0207919
gene8472	XP_024551786.1	Putative fungal specific transcription proteingene8472	1.73959	0.000545874	0.00171415
gene5494	XP_024549663.1	Transmembrane protein 184gene5494	1.73951	1.05929e-51	2.90722e-50
gene8645	XP_001549084.2	AraJ, Arabinose efflux permeasegene8645	1.73803	2.70572e-10	1.75196e-09
gene1398	XP_001558870.1	Tubulin specific chaperone cofactor Bgene1398	1.7369	8.83791e-30	1.37917e-28
gene3600	XP_024548459.1	Hydrolasegene3600	1.73546	1.42325e-38	2.90236e-37
gene11305	XP_024553729.1	Ricin-type beta-trefoil lectin domain-containing proteingene11305	1.73476	0.000502799	0.00158912
gene11345	XP_024553769.1	gene11345	1.73189	1.2406e-20	1.39869e-19
gene5782	XP_024549860.1	Putative clock-controlled protein 6 proteingene5782	1.7314	0.00403976	0.0104886
gene3112	XP_001554426.1	Plasma membrane ATPasegene3112	1.72747	2.26307e-09	1.36679e-08
gene910	XP_024546580.1	gene910	1.7247	0.000142447	0.000496502
gene4703	XP_001560271.1	RNA recognition motif-containinggene4703	1.72324	2.12912e-87	1.05294e-85
gene795	XP_024546496.1	GPR1/FUN34/YaaH-class plasma membrane protein-like proteingene795	1.72209	0.000938129	0.00282792
gene9574	XP_024552491.1	2-methoxy-6-polyprenyl-1,4-benzoquinol methylase, mitochondrialgene9574	1.72059	1.11518e-38	2.28323e-37
gene496	XP_024546275.1	gene496	1.7175	3.35704e-07	1.6562e-06
gene4569	XP_024549040.1	Polyketide synthase, enoylreductasegene4569	1.71561	4.33517e-06	1.89574e-05
gene7140	XP_024550882.1	CCHC-type domain-containing proteingene7140	1.71479	2.3639e-09	1.42432e-08
gene10583	XP_024553144.1	gene10583	1.71079	5.15157e-62	1.67418e-60
gene10148	XP_001552850.1	Indoleamine-dioxygenasegene10148	1.70791	9.72229e-186	1.22873e-183
gene9384	XP_001551180.1	Similar to stress response protein Rds1gene9384	1.70228	1.68713e-08	9.46364e-08
gene11477	XP_024553897.1	BTB domain-containing proteingene11477	1.69677	0.0175755	0.0384117
gene5079	XP_024549361.1	gene5079	1.69164	1.42073e-09	8.70379e-09
gene10807	XP_024553299.1	gene10807	1.69122	0.00402566	0.0104649
gene10372	XP_001549499.1	37S ribosomal protein S24, mitochondrialgene10372	1.69096	2.32742e-18	2.39937e-17
gene7804	XP_001548038.2	LysM domain-containing proteingene7804	1.69064	1.40486e-17	1.38684e-16
gene7280	XP_001551724.1	MFS general substrate transportergene7280	1.68677	2.74321e-10	1.77511e-09
gene9233	XP_024552278.1	gene9233	1.68536	3.55825e-15	3.15102e-14
gene7366	XP_001551739.2	Expression library immunization antigen 1gene7366	1.68355	0.00370457	0.00971905
gene6235	XP_001553452.1	Carbonic anhydrasegene6235	1.68344	0.0021751	0.00604247
gene8958	XP_024552095.1	Tetrapeptide transporter, OPT1/isp4gene8958	1.67961	0.00353637	0.00932022
gene1808	XP_001550600.2	gene1808	1.6755	7.71739e-10	4.82608e-09
gene9237	XP_001553897.1	Salicylate hydroxylasegene9237	1.67252	5.10581e-07	2.46548e-06
gene494	XP_001548353.1	GPI anchored cell wall proteingene494	1.67156	0.00829365	0.0199114
gene716	XP_024546439.1	Laccase with copper binding domaingene716	1.67076	2.3136e-05	9.13119e-05
gene11372	XP_001553329.2	Pentatricopeptide repeat-containing protein, mitochondrialgene11372	1.66965	7.96079e-21	9.06503e-20
gene3240	XP_001557329.1	Chorismate synthase proteingene3240	1.66671	1.5883e-20	1.78675e-19
gene11412	XP_024553827.1	Dihydroxy-acid and 6-phosphogluconate dehydratasegene11412	1.66405	1.43756e-14	1.22738e-13
gene7687	XP_001546261.1	CFEM domain-containing proteingene7687	1.66203	3.46388e-22	4.19145e-21
gene4915	XP_024549243.1	FAD/FMN-containing dehydrogenasegene4915	1.66196	0.00186438	0.00526355
gene10055	XP_024552748.1	Putative extracellular scp domain-containing protein pry1 proteingene10055	1.65869	0.00101889	0.00304894
gene1961	XP_024547321.1	Hydrophobingene1961	1.65713	2.22754e-06	1.00677e-05
gene1421	XP_001558836.1	Mitochondrial GTP GDP carrier protein 1gene1421	1.6538	4.82696e-94	2.64244e-92
gene11076	XP_001546223.1	Inosine monophosphate dehydrogenase (IMPDH)gene11076	1.64804	1.35392e-57	4.07649e-56
gene9554	XP_024552473.1	Cation-transporting atpase 4gene9554	1.64491	0.000203657	0.000692408
gene7926	XP_001557406.1	gene7926	1.64414	0.0222073	0.0471554
gene10253	XP_001553166.1	Proton myo-inositol cotransportergene10253	1.6433	0.00140395	0.0040855
gene4979	XP_024549282.1	7-dehydrocholesterol reductasegene4979	1.63951	3.01079e-21	3.47872e-20
gene7453	XP_001553211.1	Bacterial bifunctional deaminase-reductasegene7453	1.63949	0.000134123	0.00047021
gene5612	XP_001558659.1	Unsaturated rhamnogalacturonyl hydrolase YesRgene5612	1.63891	7.7091e-07	3.64181e-06
gene5011	XP_024549309.1	gene5011	1.63887	0.00167107	0.00476645
gene1362	XP_024546938.1	Putative concanavalin a-like lectins glucanasegene1362	1.63792	1.19714e-08	6.81217e-08
gene453	XP_024546243.1	GPI mannosyltransferase 1gene453	1.63705	1.0483e-08	5.99858e-08
gene7198	XP_024552410.1	Ascomycete fungal laccase from thielavia arenariagene7198	1.63674	4.35389e-05	0.000164407
gene3975	XP_024548684.1	Integral membrane protein, putativegene3975	1.63643	1.82924e-06	8.33377e-06
gene5918	XP_024549963.1	Peroxidasegene5918	1.63632	2.8847e-14	2.42651e-13
gene2473	XP_024547688.1	gene2473	1.63532	0.00548748	0.0137516
gene3025	XP_024548047.1	gene3025	1.63336	0.0183285	0.0398257
gene5846	XP_001552183.2	PssA, Phosphatidylserine synthasegene5846	1.63313	3.03768e-10	1.9607e-09
gene11084	XP_001545677.2	gene11084	1.62883	2.01413e-05	8.02281e-05
gene1929	XP_001551071.2	gene1929	1.62501	0.00100897	0.00302189
gene5069	XP_024549353.1	gene5069	1.62222	0.0156557	0.0346375
gene5831	XP_024549893.1	Mitochondrial import inner membrane translocasegene5831	1.62214	5.35642e-60	1.70291e-58
gene8960	XP_001558052.1	Folliculin-interacting protein N-terminus-domain-containing proteingene8960	1.62119	1.7308e-36	3.3621e-35
gene10268	XP_024552920.1	CCHC-type domain-containing proteingene10268	1.62052	1.3291e-09	8.1571e-09
gene1253	XP_024546854.1	gene1253	1.6202	1.6945e-06	7.75094e-06
gene4543	XP_001548433.1	Glycoside hydrolase family 115 protein (Immunoglobulin I-set domain-containing protein)gene4543	1.61928	2.3066e-09	1.39143e-08
gene113	XP_024545981.1	gene113	1.61842	0.00426025	0.0110021
gene2841	XP_001549859.1	Glucose-repressible protein Grg1gene2841	1.61771	0	0
gene249	XP_001548541.2	2-deoxy-D-gluconate 3-dehydrogenasegene249	1.61745	4.32407e-05	0.000163402
gene7889	XP_024551404.1	gene7889	1.61476	0.0129745	0.0293922
gene454	XP_024546244.1	Carotenoid oxygenasegene454	1.61428	2.5028e-13	2.00793e-12
gene915	XP_001553556.1	Extracellular SCP domain protein Pry1gene915	1.61371	1.59676e-07	8.13234e-07
gene10684	XP_001553707.1	Cellobiose dehydrogenasegene10684	1.61278	2.07841e-06	9.41444e-06
gene11180	XP_024553612.1	gene11180	1.61245	5.54358e-06	2.38344e-05
gene7667	XP_001546859.1	Heterokaryon incompatibility proteingene7667	1.61148	3.25696e-10	2.09738e-09
gene6212	XP_024550192.1	gene6212	1.611	1.01227e-05	4.18524e-05
gene3923	XP_001548240.1	gene3923	1.61084	0.00220954	0.00612818
gene8843	XP_001557898.1	Acetyl-CoA C-acyltransferasegene8843	1.60976	2.15862e-36	4.18519e-35
gene2656	XP_001560841.1	Mitochondrial import receptor subunitgene2656	1.60509	4.62592e-128	3.38254e-126
gene6892	XP_001547840.1	Isocitrate lyasegene6892	1.60356	1.86242e-05	7.46207e-05
gene150	XP_024546008.1	Kynurenine 3-monooxygenasegene150	1.602	2.99789e-111	1.85996e-109
gene9419	XP_001547706.2	Lung carbonyl reductase proteingene9419	1.60075	8.62434e-12	6.34248e-11
gene3623	XP_024548468.1	Protein-lysine N-methyltransferasegene3623	1.6004	3.71232e-08	2.01714e-07
gene2816	XP_001549892.1	Cysteine dioxygenasegene2816	1.59897	1.57229e-61	5.09353e-60
gene9788	XP_024552612.1	WSC domain-containing proteingene9788	1.59618	0.0044951	0.0115271
gene5490	XP_024549659.1	Altered inheritance of mitochondria protein 41gene5490	1.59564	5.67178e-114	3.62887e-112
gene3601	XP_001557716.1	Oxalate decarboxylase oxdDgene3601	1.59253	0.00857941	0.0205108
gene1573	XP_001553755.2	gene1573	1.5901	3.32087e-12	2.50706e-11
gene866	XP_024546545.1	gene866	1.58952	1.92504e-13	1.55784e-12
gene7082	XP_001548575.1	Formate dehydrogenasegene7082	1.58653	0.00126637	0.00371668
gene10218	XP_024552884.1	gene10218	1.586	0.0118487	0.0271839
gene2868	XP_024547938.1	Kynureninasegene2868	1.58586	7.59507e-36	1.45057e-34
gene10112	XP_001550101.1	Developmental regulatory protein WetAgene10112	1.58548	8.79538e-07	4.13399e-06
gene4369	XP_024548915.1	Host cell factorgene4369	1.5846	2.29311e-06	1.03458e-05
gene7312	XP_024551033.1	Glyceraldehyde-3-phosphate dehydrogenasegene7312	1.57921	0.000167807	0.000578398
gene1116	XP_024546739.1	Major facilitator superfamily domain-containing proteingene1116	1.57487	0.00989457	0.0232158
gene5775	XP_001554138.1	Pyridine nucleotide-disulfide oxidoreductase family protein (Fragment)gene5775	1.57374	0.00378459	0.00989853
gene1291	XP_024546882.1	SnoaL-like domain-containing proteingene1291	1.57266	0.0206216	0.044081
gene7171	XP_001549456.2	Osmotingene7171	1.56868	8.52094e-10	5.31559e-09
gene1292	XP_001559007.2	Phosphoesterase HXTXgene1292	1.56459	1.42992e-05	5.79728e-05
gene3939	XP_001548261.1	gene3939	1.56349	0.0227889	0.0482308
gene8549	XP_001558470.1	Carrier domain-containing proteingene8549	1.5631	0.000237782	0.000800189
gene833	XP_001560993.2	PNPLA domain-containing proteingene833	1.56048	6.33273e-27	9.029e-26
gene1245	XP_001555910.1	Platelet-activating factor acetylhydrolase (Fragment)gene1245	1.55793	8.97118e-21	1.01816e-19
gene1428	XP_001558829.1	Adenylate kinasegene1428	1.55408	1.73346e-132	1.32428e-130
gene10746	XP_024553257.1	gene10746	1.55384	0.0138214	0.0310442
gene2295	XP_001559304.1	Catalasegene2295	1.55383	1.75817e-42	3.9644e-41
gene8708	XP_001548331.2	gene8708	1.55366	6.09519e-06	2.60202e-05
gene3359	XP_024548288.1	Dehydrogenase with different specificitiegene3359	1.55095	0.000497361	0.00157436
gene4941	XP_001556149.1	MFS general substrate transportergene4941	1.5485	0.00190197	0.00535933
gene2287	XP_024547551.1	Zn(2)-C6 fungal-type domain-containing proteingene2287	1.54684	2.53592e-29	3.92742e-28
gene7165	XP_024550902.1	gene7165	1.54512	0.00343802	0.00909666
gene3879	XP_024548625.1	gene3879	1.54409	0.00414747	0.0107325
gene4689	XP_024549110.1	Amino acid transporter proteingene4689	1.53951	0.00133135	0.00388736
gene7051	XP_001548612.1	gene7051	1.53775	0.0219262	0.0466262
gene11150	XP_024553579.1	FAD-linked oxidoreductase patOgene11150	1.53764	0.0148932	0.0331223
gene1965	XP_024547323.1	Acyl carrier protein, mitochondrialgene1965	1.53599	1.81956e-170	1.92029e-168
gene3732	XP_024548541.1	Magnesium transportergene3732	1.53575	0.000165897	0.000572391
gene8083	XP_001547528.1	gene8083	1.53444	0.00920311	0.0217731
gene6385	XP_024550360.1	gene6385	1.53233	0.0166764	0.0366422
gene4622	XP_024549081.1	gene4622	1.53155	0.0135141	0.0304253
gene1044	XP_024546683.1	Rho GTPase activatorgene1044	1.53047	2.25709e-27	3.27742e-26
gene6012	XP_024550046.1	Similar to transcription factor Zn, C2H2gene6012	1.52769	3.86635e-28	5.75288e-27
gene9110	XP_001552250.1	mRNA cleavage and polyadenylation factorgene9110	1.5267	1.70706e-31	2.83228e-30
gene8823	XP_001557920.1	Hydroxyacyl dehydrogenasegene8823	1.52613	4.46027e-06	1.94409e-05
gene6752	XP_024550613.1	Similar to NADPH--cytochrome P450 reductasegene6752	1.5226	7.98497e-12	5.88497e-11
gene8043	XP_001551426.1	J-protein co-chaperone of the mitochondrial import motorgene8043	1.52104	1.26784e-180	1.47488e-178
gene871	XP_001560948.1	Putative erythrocyte band 7 integral membrane proteingene871	1.51993	2.8947e-226	4.55892e-224
gene9147	XP_024552222.1	gene9147	1.51989	4.56182e-08	2.46175e-07
gene4929	XP_024549255.1	gene4929	1.51866	2.64836e-05	0.000103557
gene10082	XP_024552781.1	Probable short-chain dehydrogenase involved in D-alanine esterification of lipoteichoic acid and wall teichoic acid (D-alanine transfer protein)gene10082	1.51843	0.000506846	0.00159993
gene10258	XP_024552914.1	Dihydrodipicolinate synthasegene10258	1.51735	4.67374e-05	0.000175385
gene2954	XP_001554905.2	gene2954	1.51706	0.00195218	0.00548119
gene8022	XP_024551488.1	MFS general substrate transportergene8022	1.5165	0.000379563	0.00122419
gene8979	XP_001558083.1	High affinity monosaccharide transportergene8979	1.51457	3.37904e-203	4.80434e-201
gene3997	XP_001560038.1	D-beta-hydroxybutyrate dehydrogenase, mitochondrialgene3997	1.51423	4.74167e-50	1.25104e-48
gene9560	XP_001557092.1	gene9560	1.51228	2.58044e-23	3.2693e-22
gene6655	XP_001550180.1	gene6655	1.51007	0.012198	0.0278481
gene7694	XP_001546276.2	Histone deacetylase complex subunitgene7694	1.50899	1.07419e-19	1.1686e-18
gene11393	XP_024553806.1	gene11393	1.50868	1.51246e-07	7.74542e-07
gene11258	XP_001545267.1	Mitochondrial import inner membrane translocase subunitgene11258	1.50859	3.34804e-44	7.89721e-43
gene8048	XP_024551506.1	gene8048	1.50857	3.73882e-71	1.4835e-69
gene7435	XP_024551117.1	gene7435	1.50686	0.00999361	0.0234321
gene10250	XP_001553163.2	Major facilitator superfamily proteingene10250	1.50425	3.05066e-84	1.45933e-82
gene3227	XP_024548193.1	Cytochrome c heme lyasegene3227	1.50423	6.68368e-48	1.70201e-46
gene11158	XP_024553588.1	Cytochrome c oxidase assembly protein coxgene11158	1.50404	4.00155e-124	2.76783e-122
gene2589	XP_024547750.1	Nitronate monooxygenasegene2589	1.50351	1.18193e-08	6.73311e-08
gene10511	XP_024553099.1	Cytochrome c oxidase assembly protein ctaggene10511	1.50301	1.12098e-17	1.11197e-16
gene9099	XP_024552198.1	Related to integral membrane protein PTH11gene9099	1.5022	2.24501e-05	8.88715e-05
gene3793	XP_001552023.1	Heme-thiolate peroxidasegene3793	1.49983	0.00304073	0.00812316
gene8201	XP_024551610.1	Cytochrome P450 monooxygenasegene8201	1.49884	1.14431e-14	9.84398e-14
gene8309	XP_024551674.1	SnoaL-like domain-containing proteingene8309	1.49365	6.33689e-05	0.000233516
gene9079	XP_024552186.1	gene9079	1.49189	1.69015e-06	7.73449e-06
gene7054	XP_001548609.1	gene7054	1.49187	0.000287824	0.00095262
gene6298	XP_024550288.1	Carboxylic ester hydrolasegene6298	1.49104	0.00488952	0.0123957
gene6835	XP_024550670.1	RING-type domain-containing proteingene6835	1.49032	0.0122426	0.0279438
gene232	XP_001548519.1	Lysophospholipasegene232	1.48413	5.70298e-06	2.44478e-05
gene9514	XP_001557154.1	Trans-acting enoyl reductasegene9514	1.48216	8.14018e-05	0.00029517
gene924	XP_024546589.1	Integral membrane proteingene924	1.48203	0.000608315	0.00189395
gene9717	XP_024552572.1	gene9717	1.48201	8.00957e-05	0.000291132
gene7904	XP_024551412.1	High-affinity glucose transportergene7904	1.48157	3.20266e-05	0.000123254
gene11563	XP_024553966.1	Aromatic compound dioxygenasegene11563	1.48134	1.42444e-10	9.4688e-10
gene1922	XP_001551078.1	Cytochrome c oxidase assembly protein COX20, mitochondrialgene1922	1.4798	2.5587e-29	3.95074e-28
gene6742	XP_024550606.1	DUF302 domain-containing proteingene6742	1.47292	0.00165175	0.00471792
gene732	XP_001561141.1	gene732	1.47279	0.00156573	0.00449005
gene11661	XP_001545484.1	Phosphatidylethanolamine-binding PEBP proteingene11661	1.47224	7.05926e-05	0.000258184
gene1773	XP_024547196.1	Structural constituent of ribosomegene1773	1.47181	1.22923e-300	2.51672e-298
gene6962	XP_024550754.1	Thioester reductase domain-containing proteingene6962	1.46879	5.30235e-06	2.28644e-05
gene9318	XP_001547203.2	Glutathione S-transferasegene9318	1.46732	3.76128e-16	3.48207e-15
gene183	XP_001545865.1	Mitochondrial intermembrane space cysteine motif-containing protein MIX17gene183	1.4639	2.68647e-150	2.59447e-148
gene4782	XP_024549157.1	gene4782	1.46148	0.00738026	0.0179287
gene3982	XP_001560063.1	Peptide methionine sulfoxide reductase MsrAgene3982	1.46007	2.29415e-19	2.46435e-18
gene10512	XP_024553100.1	Cupin domain-containing protein (Fragment)gene10512	1.45929	3.96881e-05	0.000151036
gene6037	XP_024550062.1	Kelch domain-containing proteingene6037	1.45923	0.00302788	0.00809533
gene3345	XP_001557195.1	SRR1 domain-containing proteingene3345	1.45914	0.000137289	0.000480489
gene1087	XP_001556418.2	MFS general substrate transportergene1087	1.45852	0.000108059	0.000385706
gene8173	XP_001546940.1	L-asparaginase II proteingene8173	1.4546	5.14536e-77	2.27039e-75
gene4220	XP_024548824.1	Flavo protein subunit of fumarate reductasegene4220	1.45396	1.51132e-27	2.21337e-26
gene402	XP_001548973.1	Geranylgeranyl transferase type-1 subunit betagene402	1.45306	2.49541e-09	1.50003e-08
gene11354	XP_001553355.1	p-loop containing nucleoside triphosphate hydrolasegene11354	1.45255	4.20607e-50	1.11548e-48
gene8852	XP_024552022.1	Pectate lyase Agene8852	1.45219	0.00478905	0.0121651
gene723	XP_001561154.1	Non-reducing end alpha-L-arabinofuranosidasegene723	1.44821	4.30355e-05	0.000162686
gene9474	XP_001547513.1	gene9474	1.44352	0.006593	0.016193
gene2919	XP_001554946.1	NAD-dependent epimerase/dehydratasegene2919	1.43964	2.34653e-25	3.15242e-24
gene6007	XP_024550042.1	Beta-glucosidasegene6007	1.43788	5.6376e-06	2.41979e-05
gene595	XP_001561327.2	Anhydrotetracycline monooxygenasegene595	1.43593	0.000233547	0.00078801
gene6509	XP_001552326.1	Short-chain dehydrogenase reductase sdrgene6509	1.43294	6.1949e-08	3.29782e-07
gene11269	XP_001551166.1	gene11269	1.4315	1.05821e-53	3.00079e-52
gene4167	XP_024548789.1	Serine threonine-kinase proteingene4167	1.43056	0.021294	0.0453667
gene5294	XP_024549509.1	gene5294	1.42957	0.00145726	0.00421889
gene2964	XP_024547994.1	gene2964	1.42936	0.000278894	0.000925159
gene11425	XP_024553840.1	gene11425	1.42818	0.00576854	0.0143925
gene4072	XP_001559924.2	Glycoside hydrolasegene4072	1.42582	0.000249898	0.000837657
gene2551	XP_001560683.1	Alcohol dehydrogenasegene2551	1.42562	0.0182992	0.0397726
gene11401	XP_024553817.1	gene11401	1.42534	0.0231732	0.0490133
gene1332	XP_024546919.1	MFS general substrate transportergene1332	1.42395	2.86755e-17	2.79839e-16
gene5302	XP_024549517.1	gene5302	1.42187	3.54877e-07	1.74406e-06
gene8675	XP_024551899.1	gene8675	1.42138	4.77516e-07	2.31455e-06
gene9968	XP_001554768.1	Alpha beta fold family proteingene9968	1.41864	2.76194e-13	2.21063e-12
gene9808	XP_001556358.1	Carnitinyl-CoA dehydratasegene9808	1.41644	1.14677e-20	1.29718e-19
gene7367	XP_001551737.1	Malate synthase, glyoxysomalgene7367	1.41326	4.10761e-20	4.55575e-19
gene10536	XP_024553115.1	gene10536	1.4094	0.000115241	0.000409199
gene7508	XP_001554189.1	gene7508	1.40903	1.11621e-06	5.18921e-06
gene6743	XP_001549657.1	Mitochondrial import inner membrane translocase subunitgene6743	1.40863	1.23257e-54	3.5344e-53
gene3308	XP_024548253.1	gene3308	1.40857	7.91536e-06	3.32634e-05
gene6076	XP_001547149.1	gene6076	1.40648	0.0059044	0.0146885
gene563	XP_024546333.1	CHCH domain-containinggene563	1.40595	3.21815e-10	2.07588e-09
gene477	XP_024546263.1	Mitochondrial outer membrane protein (Fragment)gene477	1.4056	4.50013e-39	9.26918e-38
gene8199	XP_024551608.1	WD repeat containing protein 44gene8199	1.4046	1.58554e-87	7.91765e-86
gene3307	XP_024548252.1	gene3307	1.40447	0.0110025	0.0254767
gene2829	XP_024547917.1	gene2829	1.40405	0.000547884	0.00171888
gene3225	XP_024548192.1	gene3225	1.40332	0.00137066	0.00399529
gene3242	XP_001557327.1	Protein prenyltransferase alpha subunit repeat-containing protein 1-Bgene3242	1.4006	0.00258083	0.00703034
gene3655	XP_001557789.1	Carboxylic ester hydrolasegene3655	1.39994	0.000253389	0.000848249
gene3148	XP_024548140.1	gene3148	1.39892	0.00264346	0.00718754
gene10365	XP_024552989.1	Lipoyl synthasegene10365	1.39803	3.57949e-23	4.52386e-22
gene9889	XP_001548187.1	gene9889	1.39406	0.00313435	0.00834713
gene7471	XP_024551152.1	gene7471	1.39288	0.00507475	0.0127925
gene6565	XP_024550495.1	gene6565	1.39134	0.000886722	0.00268641
gene6105	XP_001552552.1	Phosphodiesterasegene6105	1.3909	7.27892e-22	8.70494e-21
gene1634	XP_024547094.1	Pyroglutamyl peptidase type Igene1634	1.38983	9.79256e-08	5.1068e-07
gene10006	XP_001554714.1	Aldehyde dehydrogenasegene10006	1.38975	4.25054e-67	1.52142e-65
gene470	XP_024546259.1	gene470	1.38943	0.00591891	0.0147211
gene6790	XP_024550642.1	Alcohol dehydrogenasegene6790	1.38849	0.00121992	0.00359065
gene495	XP_001548350.1	Succinate dehydrogenase [ubiquinone] iron-sulfur subunit, mitochondrialgene495	1.38705	9.5995e-136	7.79921e-134
gene11446	XP_024553859.1	Integral membrane protein-like protein (Fragment)gene11446	1.38682	6.53821e-10	4.11381e-09
gene11388	XP_024553804.1	Aspartic-type endopeptidasegene11388	1.38635	0.000542141	0.00170399
gene1155	XP_001552476.2	gene1155	1.38284	0.0183756	0.0398881
gene7437	XP_024551119.1	gene7437	1.38109	0.000811762	0.00247469
gene3736	XP_001550401.2	Fungal transcriptional regulatory protein, N-terminalgene3736	1.37984	0.00112065	0.00332138
gene1875	XP_001547382.1	Rhamnogalacturonan acetylesterase RgaEgene1875	1.37361	0.0140319	0.0314596
gene818	XP_024546516.1	gene818	1.36843	1.35072e-52	3.77796e-51
gene6753	XP_024550615.1	Endochitinase-Pgene6753	1.36778	0.000389555	0.00125484
gene10674	XP_024553211.1	Cytochrome c oxidase subunit VIbgene10674	1.36628	2.94217e-20	3.27736e-19
gene4635	XP_024549086.1	Glycosyl hydrolasegene4635	1.36625	0.000308437	0.00101298
gene8031	XP_001551403.1	Pectate lyase Hgene8031	1.36454	0.00224617	0.00621965
gene21	XP_001545600.1	Respiratory supercomplex factor 1, mitochondrialgene21	1.3618	5.02706e-52	1.38711e-50
gene2206	XP_001559432.1	Mitochondrial phosphate carrier protein 1gene2206	1.36088	0	0
gene4090	XP_024548750.1	gene4090	1.36011	0.00861341	0.0205585
gene2311	XP_024547566.1	Flavin-containing monooxygenase-like proteingene2311	1.35859	0.000110367	0.000393395
gene2795	XP_024547883.1	gene2795	1.35688	0.000254568	0.00085164
gene434	XP_001549015.1	ABC transportergene434	1.35645	2.1758e-73	8.94524e-72
gene2825	XP_001549882.1	Tripeptidyl aminopeptidasegene2825	1.35547	5.71497e-12	4.23943e-11
gene9173	XP_024552242.1	FAD dependent oxidoreductasegene9173	1.35544	8.91399e-09	5.12367e-08
gene9954	XP_024552691.1	gene9954	1.35414	1.1116e-09	6.8675e-09
gene10556	XP_024553125.1	Integral membranegene10556	1.35242	3.4843e-15	3.0882e-14
gene1235	XP_024546838.1	gene1235	1.35242	0.00454006	0.0116308
gene8028	XP_024551493.1	Beta-glucosidase Agene8028	1.35211	2.31122e-06	1.04183e-05
gene9009	XP_001558119.2	Mitochondrial fission process protein 1gene9009	1.3515	4.2834e-56	1.26003e-54
gene834	XP_001560992.1	Alpha-ketoglutarate-dependent xanthine dioxygenase xanAgene834	1.34809	9.52753e-06	3.95192e-05
gene5680	XP_024549778.1	Cation transmembrane transportergene5680	1.34714	0.0101631	0.0237914
gene6437	XP_024550394.1	Glyoxalase resistance protein dioxygenasegene6437	1.34593	0.000616949	0.00191792
gene5308	XP_001547340.2	Pyridine nucleotide-disulphide oxidoreductasegene5308	1.34549	0.0105903	0.0247027
gene6883	XP_024550707.1	Alpha/beta-Hydrolasegene6883	1.34383	1.64582e-09	1.00347e-08
gene2588	XP_024547749.1	DRBM domain-containing proteingene2588	1.34371	5.18973e-07	2.50129e-06
gene12	XP_024545906.1	C6 finger domain transcription factor BOA13gene12	1.34115	5.47564e-05	0.000203759
gene4873	XP_001556258.1	Beta-apo-4'-carotenal oxygenasegene4873	1.34104	7.24616e-06	3.06019e-05
gene476	XP_001548376.1	Ubiquitin-conjugating enzymegene476	1.33912	5.73486e-90	2.96504e-88
gene1515	XP_024547023.1	Alpha/beta-hydrolasegene1515	1.33847	0.00192745	0.00542069
gene452	XP_024546242.1	Phytoene dehydrogenasegene452	1.33746	4.65151e-17	4.48376e-16
gene2094	XP_001554358.1	gene2094	1.33731	0.000362029	0.00117207
gene2384	XP_024547621.1	tRNA dimethylallyltransferasegene2384	1.33552	1.31592e-05	5.35629e-05
gene432	XP_001549012.1	LYR motif-containing protein 4gene432	1.33522	1.88265e-32	3.26656e-31
gene8593	XP_001558416.1	Alpha-protein kinase vwkAgene8593	1.33425	0.00491516	0.0124484
gene5084	XP_024549367.1	gene5084	1.33378	0.000440436	0.00140503
gene2869	XP_024547939.1	NAD-specific glutamate dehydrogenasegene2869	1.32831	7.87152e-121	5.4081e-119
gene5313	XP_024549525.1	JmjC domain-containing protein 5gene5313	1.32781	0.000392089	0.00126181
gene11244	XP_024553678.1	gene11244	1.32777	0.00122064	0.00359173
gene1439	XP_001558815.1	Glutathione-dependent formaldehyde-activating, GFAgene1439	1.32643	0.0217734	0.0463205
gene4028	XP_001559985.2	gene4028	1.32552	6.98718e-26	9.71844e-25
gene1409	XP_024546954.1	Mitochondrial carnitine O-acetyltransferasegene1409	1.32509	7.86603e-30	1.23126e-28
gene5	XP_024545898.1	Polyketide synthase-nonribosomal peptide synthetasegene5	1.32374	4.65185e-09	2.73841e-08
gene207	XP_024546054.1	Tim44 domain-containing proteingene207	1.32347	3.81493e-28	5.68463e-27
gene309	XP_024546126.1	Alpha beta-hydrolase proteingene309	1.32299	0.00317506	0.00844455
gene10942	XP_024553389.1	gene10942	1.32256	4.3787e-08	2.36667e-07
gene10492	XP_024553084.1	Putative p-loop containing nucleoside triphosphate hydrolasegene10492	1.32189	1.65043e-08	9.26795e-08
gene9369	XP_001551197.1	CN hydrolase domain-containing proteingene9369	1.31907	9.96427e-15	8.6225e-14
gene11010	XP_001548504.2	CoA binding domain-domain-containing proteingene11010	1.3179	4.32145e-07	2.1046e-06
gene3424	XP_024548338.1	gene3424	1.31683	0.00100238	0.0030039
gene5556	XP_001558734.2	MFS general substrate transportergene5556	1.31667	4.87557e-23	6.13914e-22
gene2131	XP_024547442.1	gene2131	1.31523	0.000946233	0.00285067
gene796	XP_024546497.1	Transportergene796	1.31461	1.2061e-20	1.36129e-19
gene11585	XP_001549176.1	FAD dependent oxidoreductasegene11585	1.31329	0.00403992	0.0104886
gene6536	XP_024550473.1	Maleamate amidohydrolasegene6536	1.31203	4.3906e-09	2.58611e-08
gene2836	XP_024547920.1	gene2836	1.31033	0.0132012	0.0298258
gene118	XP_001555569.1	Isoleucyl-tRNA synthetasegene118	1.30993	6.90316e-37	1.35899e-35
gene6381	XP_001554641.1	Membrane-associating domain-containing proteingene6381	1.30759	8.62303e-06	3.60008e-05
gene9800	XP_001556347.1	AEX-3 domain-domain-containing proteingene9800	1.30657	2.92312e-46	7.17601e-45
gene6965	XP_001554597.1	Endo mannanase, GH76 familygene6965	1.30618	8.92874e-20	9.77578e-19
gene4783	XP_024549159.1	gene4783	1.30561	1.78863e-05	7.18609e-05
gene4967	XP_001556116.1	gene4967	1.30405	1.59924e-27	2.33212e-26
gene7990	XP_024551467.1	gene7990	1.30317	0.0128398	0.0291249
gene4073	XP_024548739.1	gene4073	1.30304	0.0227856	0.0482308
gene7530	XP_001554229.1	Single-stranded DNA-binding protein, mitochondrialgene7530	1.30274	7.68355e-33	1.3377e-31
gene7142	XP_001551569.2	Major facilitator superfamily domain-containing proteingene7142	1.3016	1.55472e-12	1.19757e-11
gene4214	XP_001548656.1	Competence damage-inducible proteingene4214	1.30132	2.08519e-11	1.48857e-10
gene10281	XP_024552935.1	gene10281	1.3009	4.44891e-05	0.000167686
gene11474	XP_024553892.1	gene11474	1.3007	9.98206e-23	1.23712e-21
gene3192	XP_024548164.1	Monothiol glutaredoxin-5, mitochondrialgene3192	1.30069	2.42335e-34	4.46184e-33
gene8551	XP_024551828.1	gene8551	1.29923	2.35977e-41	5.20624e-40
gene573	XP_024546341.1	gene573	1.29827	5.70883e-07	2.73986e-06
gene1901	XP_024547288.1	gene1901	1.29611	0.000469638	0.00149214
gene2271	XP_024547538.1	Extracellular polygalacturonasegene2271	1.29452	0.0130952	0.0296256
gene5640	XP_024549749.1	DNA-directed RNA polymerase iii 130 kDa polypeptidegene5640	1.29255	1.52312e-25	2.06246e-24
gene1249	XP_024546851.1	gene1249	1.29211	8.91808e-06	3.71417e-05
gene3553	XP_001546394.1	gene3553	1.29189	1.23266e-08	7.00261e-08
gene2280	XP_024547542.1	gene2280	1.28918	0.000114773	0.000407961
gene9700	XP_024552564.1	gene9700	1.2865	4.80949e-09	2.82309e-08
gene2776	XP_024547864.1	Phosphatidylethanolamine-binding protein PEBPgene2776	1.28614	0.000601487	0.00187498
gene10856	XP_024553333.1	Thioesterase/thiol ester dehydrase-isomerasegene10856	1.28468	0.000122374	0.000431982
gene10826	XP_024553316.1	Pyruvate dehydrogenase kinasegene10826	1.28435	1.28547e-13	1.04876e-12
gene426	XP_024546221.1	Methyltransf-22 multi-domain proteingene426	1.28271	0.00762374	0.0184371
gene4	XP_024545897.1	Zinc-binding dehydrogenasegene4	1.2827	0.00015631	0.000541871
gene8850	XP_024552021.1	gene8850	1.28227	2.78435e-54	7.96183e-53
gene1257	XP_001555925.1	Tubulin alpha chaingene1257	1.28091	3.14132e-89	1.60788e-87
gene4481	XP_001550649.2	Metallo-hydrolase/oxidoreductasegene4481	1.28045	9.70888e-14	7.98311e-13
gene3288	XP_024548238.1	gene3288	1.28041	0.0031641	0.00841977
gene3205	XP_001550855.1	Iron sulfur cluster assembly protein, mitochondrialgene3205	1.28041	1.16976e-73	4.8678e-72
gene3461	XP_001557548.1	Calcofluor white hypersensitive proteingene3461	1.28014	1.15688e-29	1.79984e-28
gene2538	XP_001560666.1	gene2538	1.27839	0.000232981	0.000786357
gene2005	XP_001547604.2	Acidic protein of the mitochondrial matrixgene2005	1.27824	3.39767e-101	1.96508e-99
gene7289	XP_024551016.1	MFS general substrate transportergene7289	1.27735	0.000278063	0.000922699
gene5182	XP_001549213.1	gene5182	1.27677	0.0121104	0.0276975
gene9224	XP_024552273.1	Acetamidase-Agene9224	1.27542	0.00998217	0.0234107
gene10482	XP_024553074.1	gene10482	1.27469	0.00684822	0.0167596
gene1667	XP_024547120.1	Integral membrane protein S linking to the trans Golgi network-domain-containing proteingene1667	1.27279	9.92684e-15	8.59738e-14
gene2210	XP_024547494.1	Major myo-inositol transporter iolTgene2210	1.27269	0.00494596	0.012517
gene10845	XP_024553326.1	BTB domain-containing proteingene10845	1.27247	4.42957e-05	0.000167111
gene1390	XP_001558879.1	Putative oligosaccharyl transferase stt3 subunit proteingene1390	1.2721	5.83423e-05	0.000215847
gene1888	XP_024547273.1	Mixed-linked glucanasegene1888	1.27099	0.018139	0.0394747
gene2460	XP_024547680.1	DhaL domain-containing proteingene2460	1.27095	0.000100988	0.0003616
gene5221	XP_024549463.1	DNA polymerase alpha-associated DNA helicase Agene5221	1.27033	2.17442e-05	8.6244e-05
gene2948	XP_024547987.1	gene2948	1.26858	0.022633	0.0479699
gene5420	XP_024549589.1	gene5420	1.2683	0.00235878	0.00649283
gene557	XP_024546330.1	gene557	1.26812	3.98456e-13	3.16692e-12
gene7156	XP_024550897.1	C2H2 finger domain transcription factor mtfAgene7156	1.26712	2.31104e-06	1.04183e-05
gene9271	XP_001553848.1	Glycoside hydrolasegene9271	1.26671	0.0132283	0.0298673
gene887	XP_024546558.1	Copper amine oxidasegene887	1.26572	4.12463e-06	1.81003e-05
gene1626	XP_001552940.1	Alternative oxidasegene1626	1.26426	4.30988e-15	3.80675e-14
gene4969	XP_001556114.2	Cellulose-binding gdsl lipase acylhydrolasegene4969	1.26096	6.71145e-06	2.84729e-05
gene5900	XP_024549947.1	Similar to transcription factor Cys6gene5900	1.26083	6.31238e-18	6.37906e-17
gene1974	XP_024547329.1	gene1974	1.25837	0.00971459	0.0228407
gene4745	XP_001560333.2	Acyl-protein thioesterasegene4745	1.25813	8.62267e-05	0.000311579
gene1505	XP_024547018.1	Clavaminate synthase-like proteingene1505	1.25812	0.000551657	0.00172965
gene8374	XP_024551716.1	MPR-typeG-protein-coupled receptorgene8374	1.25767	0.00145962	0.00422453
gene532	XP_001561406.1	Integral membranegene532	1.25619	5.1955e-06	2.2432e-05
gene7410	XP_001553274.2	Dehydroshikimate dehydratasegene7410	1.25521	3.10024e-05	0.000119718
gene2531	XP_001560657.1	Lysophospholipid acyltransferasegene2531	1.25519	9.3002e-18	9.27032e-17
gene9644	XP_001555326.2	gene9644	1.25448	6.83014e-06	2.89285e-05
gene3795	XP_001552026.1	gene3795	1.25349	0.00439831	0.0113101
gene6532	XP_024550471.1	Putative 3-oxo-5-alpha-steroid 4-dehydrogenasegene6532	1.25265	1.40426e-20	1.58145e-19
gene7786	XP_001548061.2	ADP-ribosylationgene7786	1.25176	0.00121137	0.00356858
gene5751	XP_024549838.1	Peroxisomal hydratase-dehydrogenase-epimerasegene5751	1.2513	1.16619e-18	1.22194e-17
gene185	XP_024546035.1	2-dehydropantoate 2-reductasegene185	1.25014	3.24051e-17	3.15334e-16
gene7795	XP_001548049.1	Udp-glc gal endoplasmic reticulum nucleotide sugar transportergene7795	1.2498	4.00353e-27	5.74008e-26
gene11350	XP_024553773.1	gene11350	1.24904	0.00375152	0.00982985
gene1433	XP_024546965.1	gene1433	1.24892	1.55882e-07	7.95894e-07
gene6601	XP_001553038.1	gene6601	1.24759	2.75573e-14	2.32184e-13
gene7697	XP_024551290.1	Glycogenin glucosyltransferasegene7697	1.24748	1.45978e-33	2.59892e-32
gene1887	XP_001548029.1	Acyl-CoA dehydrogenase NMgene1887	1.24612	7.32426e-38	1.47305e-36
gene6593	XP_001553025.1	gene6593	1.24605	0.0111648	0.0258
gene11000	XP_024553446.1	Isotrichodermin C-15 hydroxylasegene11000	1.24301	2.59363e-08	1.42824e-07
gene6954	XP_024550751.1	SH3 domain-containing protein (Fragment)gene6954	1.24274	0.00657468	0.0161519
gene8172	XP_001546942.1	Vacuolar iron transporter cccAgene8172	1.24257	1.99199e-16	1.8674e-15
gene4627	XP_001560177.2	Phosphoglycerate mutase family protein (Fragment)gene4627	1.24251	0.00468594	0.0119449
gene8119	XP_001552436.1	gene8119	1.24223	0.00997774	0.0234056
gene4729	XP_001560310.2	Cytochrome c oxidase subunit VIbgene4729	1.24174	7.58374e-05	0.000276477
gene8731	XP_024551939.1	gene8731	1.24102	1.88029e-26	2.65497e-25
gene8063	XP_024551519.1	Ph-resposive transcriptional regulator PACgene8063	1.23965	7.78466e-64	2.59582e-62
gene3725	XP_001549267.1	Carbonate dehydratasegene3725	1.23896	4.92513e-52	1.36266e-50
gene8733	XP_024551941.1	gene8733	1.23795	0.0163593	0.0359996
gene6520	XP_024550462.1	gene6520	1.23749	0.0016022	0.00458404
gene3951	XP_024548671.1	gene3951	1.23689	2.15487e-18	2.23048e-17
gene7362	XP_024551064.1	gene7362	1.23668	0.0104166	0.0243421
gene1214	XP_001555870.1	Reductase with broad range of substrate specificitygene1214	1.23625	1.02102e-12	7.94239e-12
gene2273	XP_001559335.2	Mitochondrial-processing peptidase subunit alphagene2273	1.23536	8.07536e-50	2.11968e-48
gene6918	XP_024550729.1	Zn(2)-C6 fungal-type domain-containing proteingene6918	1.23519	9.61159e-23	1.19265e-21
gene7117	XP_024550861.1	Mitochondrial inner membrane magnesium transportergene7117	1.23451	1.33774e-27	1.96196e-26
gene353	XP_024546164.1	gene353	1.2328	0.0124095	0.0282364
gene5996	XP_024550037.1	Phospholipase C nucleasegene5996	1.23185	0.004138	0.0107107
gene2920	XP_001554945.1	Related to vacuolar Ca2+/H+ antiportergene2920	1.23125	5.69373e-05	0.000211184
gene1363	XP_001558917.2	Glycoside hydrolasegene1363	1.23025	0.00299924	0.0080396
gene225	XP_024546065.1	Mitochondrial carrier protein RIMgene225	1.23012	2.37266e-18	2.4411e-17
gene2048	XP_024547380.1	Integral membrane proteingene2048	1.22869	0.00300033	0.0080404
gene6155	XP_024550155.1	HET domain-containing protein (Fragment)gene6155	1.22839	0.0154569	0.0342494
gene8864	XP_001557874.1	Ribosome-recycling factor proteingene8864	1.2281	1.2516e-19	1.3544e-18
gene10854	XP_001558235.1	Pyridoxal-phosphate dependent enzymegene10854	1.22755	8.76043e-10	5.45834e-09
gene1238	XP_024546841.1	Integral membrane protein comprising an SPX and an EXS domaingene1238	1.22649	3.56901e-06	1.58164e-05
gene8030	XP_024551494.1	Aliphatic nitrilase proteingene8030	1.22622	1.18739e-68	4.43626e-67
gene2433	XP_001560517.1	Aspartic peptidase, active sitegene2433	1.22442	0.00638546	0.0157399
gene1345	XP_001558941.1	S-adenosyl-L-methionine-dependent methyltransferasegene1345	1.22416	0.00164458	0.00469873
gene5878	XP_024549930.1	MFS general substrate transportergene5878	1.22372	0.0112316	0.0259367
gene10880	XP_024553353.1	Fungal cellulose binding domain-containing proteingene10880	1.2233	0.0122902	0.0280336
gene1966	XP_024547324.1	4Fe-4S ferredoxingene1966	1.22215	9.09072e-29	1.38074e-27
gene7619	XP_024551247.1	Atp synthase subunitgene7619	1.22142	0	0
gene6810	XP_001552657.1	gene6810	1.22101	1.02496e-16	9.76052e-16
gene6068	XP_024550087.1	gene6068	1.22024	5.02308e-07	2.42782e-06
gene10950	XP_024553400.1	gene10950	1.21879	0.0122869	0.0280323
gene886	XP_024546557.1	gene886	1.21693	0.0040472	0.0105049
gene9924	XP_001559509.1	Acetate transmembrane transportergene9924	1.21663	0.000514563	0.00162229
gene9213	XP_001553922.2	Bifunctional solanapyrone synthasegene9213	1.21642	3.52681e-07	1.73493e-06
gene7452	XP_001553212.2	gene7452	1.21601	2.53482e-10	1.6486e-09
gene5033	XP_024549325.1	alpha-1,2-Mannosidasegene5033	1.21581	0.00443904	0.0113977
gene8331	XP_001550416.2	Histone-lysine N-methyltransferasegene8331	1.21487	0.0073964	0.0179594
gene10902	XP_001558307.1	Na h antiportergene10902	1.21316	7.06201e-11	4.8228e-10
gene11035	XP_001548477.2	gene11035	1.21038	5.32304e-16	4.8828e-15
gene4361	XP_024548909.1	NADP-dependent oxidoreductasegene4361	1.21025	2.75457e-21	3.19349e-20
gene11195	XP_001546884.1	Bicyclomycin resistancegene11195	1.20974	8.57764e-09	4.947e-08
gene4198	XP_024548806.1	Conidiophore development regulatorgene4198	1.20959	0.00651389	0.0160218
gene3869	XP_001549031.2	Alpha-ketoglutarate dehydrogenase complex subunitgene3869	1.20916	4.61302e-136	3.80834e-134
gene9741	XP_001547303.2	Related to regulatory protein involved in control of sterol uptakegene9741	1.20898	0.0207942	0.0444034
gene5319	XP_024549532.1	Acetyl-CoA acetyltransferasegene5319	1.20829	0.0203183	0.0435326
gene9380	XP_024552377.1	gene9380	1.20816	0.00933028	0.0220231
gene8565	XP_024551833.1	Nitrilase and fragile histidine triad fusion protein NitFhitgene8565	1.2079	6.85844e-08	3.63217e-07
gene6377	XP_024550356.1	Vacuolar protein 8, variantgene6377	1.20678	4.80042e-52	1.33176e-50
gene2969	XP_024548001.1	DNL zinc fingergene2969	1.20677	1.14547e-29	1.78481e-28
gene10175	XP_024552848.1	T-complex protein 1 subunit thetagene10175	1.20467	0.0012517	0.00367891
gene2606	XP_024547763.1	gene2606	1.20142	0.0130774	0.0295917
gene5983	XP_024550027.1	gene5983	1.20099	0.0016672	0.00475805
gene5710	XP_001548912.1	Ribonuclease/ribotoxingene5710	1.20018	0.00460952	0.0117808
gene5015	XP_024549314.1	gene5015	1.1992	0.000205904	0.000699583
gene10833	XP_024553321.1	gene10833	1.19834	0.0109814	0.0254335
gene4483	XP_001550651.1	S-adenosyl-L-methionine-dependent methyltransferasegene4483	1.19768	0.0152934	0.0339238
gene7906	XP_024551414.1	Elongation of very long chain fatty acids protein (Fragment)gene7906	1.19696	4.31248e-50	1.14075e-48
gene3921	XP_024548653.1	DNA repair protein Rad1gene3921	1.19663	4.79028e-11	3.31115e-10
gene43	XP_024545928.1	Fatty acid synthase subunit alpha reductasegene43	1.19558	3.84394e-51	1.03827e-49
gene11478	XP_001551920.1	gene11478	1.19463	7.19897e-08	3.7968e-07
gene4747	XP_001560335.1	Tyrosine--tRNA ligase, mitochondrialgene4747	1.19418	1.85092e-11	1.32595e-10
gene10613	XP_001548824.2	NADh:flavin oxidoreductase NADh oxidase proteingene10613	1.19374	3.10786e-11	2.18661e-10
gene4373	XP_024548916.1	HET domain-containing proteingene4373	1.19364	0.0121614	0.0277893
gene8715	XP_024551929.1	gene8715	1.19042	0.0112568	0.0259832
gene6398	XP_024550370.1	UDP-N-acetylglucosamine--N-acetylmuramyl-pyrophosphoryl-undecaprenol N-acetylglucosamine transferase proteingene6398	1.1884	0.000439274	0.00140176
gene11432	XP_024553845.1	Uridine permeasegene11432	1.18782	0.0208995	0.0445912
gene285	XP_001549950.2	gene285	1.18611	0.000580667	0.00181486
gene3473	XP_024548372.1	gene3473	1.18137	0.0189713	0.0410329
gene7303	XP_024551027.1	Carboxylic ester hydrolasegene7303	1.1804	0.00379515	0.00992182
gene9167	XP_024552238.1	Ergothioneine biosynthesis protein 1gene9167	1.18025	9.43688e-21	1.06983e-19
gene6008	XP_024550043.1	Alpha-L-fucosidasegene6008	1.17872	6.56686e-06	2.79405e-05
gene5009	XP_024549307.1	Non-anchored cell wall protein 6gene5009	1.17761	3.30041e-09	1.9666e-08
gene3746	XP_001550385.1	Dehydrogenase with different specificitiegene3746	1.17498	0.00420087	0.0108597
gene261	XP_024546090.1	Mitochondrial ATPase inhibitorgene261	1.17448	9.84321e-92	5.14107e-90
gene8893	XP_001550319.2	High-affinity glucose transportergene8893	1.17368	2.00318e-10	1.31284e-09
gene10251	XP_024552909.1	Arginine-tRNA-protein transferasegene10251	1.173	9.47894e-13	7.39603e-12
gene250	XP_001548542.2	Sorbitol dehydrogenasegene250	1.17271	0.00275585	0.00746734
gene2249	XP_001559370.1	gene2249	1.17207	0.00279874	0.00757154
gene2060	XP_001554309.1	Beta-galactosidasegene2060	1.17191	4.45277e-08	2.40417e-07
gene5509	XP_001545752.1	Prohibitin subunitgene5509	1.16945	3.03182e-69	1.14106e-67
gene6202	XP_024550188.1	Mitochondrial zinc maintenance protein 1gene6202	1.16905	1.93677e-16	1.81729e-15
gene1886	XP_024547272.1	Aldose 1-epimerasegene1886	1.16701	4.62195e-11	3.19912e-10
gene1940	XP_024547310.1	Transcription initiation factor TFIID subunit 11gene1940	1.16684	8.37112e-06	3.50492e-05
gene8632	XP_024551872.1	Long chain base stimulates phosphorylationgene8632	1.16537	2.7533e-11	1.94921e-10
gene1198	XP_001555851.1	Glutathione S-transferasegene1198	1.16404	6.10214e-22	7.3405e-21
gene9211	XP_024552269.1	gene9211	1.16212	1.81411e-139	1.53479e-137
gene3561	XP_024548435.1	Intron-binding protein aquariusgene3561	1.16111	6.68768e-18	6.73174e-17
gene5140	XP_024549405.1	NADH-ubiquinone oxidoreductase 49 kDa subunit, mitochondrialgene5140	1.16055	9.06074e-58	2.73613e-56
gene7919	XP_024551425.1	gene7919	1.16021	0.000377107	0.00121704
gene11138	XP_001545336.1	NAD(P)-binding Rossmann-like domain proteingene11138	1.16011	1.92134e-06	8.73004e-06
gene521	XP_024546297.1	COX assembly mitochondrial protein (Fragment)gene521	1.15907	2.17432e-18	2.24607e-17
gene10796	XP_001549570.1	gene10796	1.15757	0.00302794	0.00809533
gene8302	XP_001556695.2	Putative endo-1,3(4)-beta-glucanasegene8302	1.15577	8.75431e-12	6.42422e-11
gene5773	XP_024549851.1	Metallophos domain-containing proteingene5773	1.15431	0.00697759	0.0170476
gene11280	XP_024553701.1	Mitochondrial inner membrane protease atp23gene11280	1.15365	8.20711e-09	4.74132e-08
gene6479	XP_024550434.1	gene6479	1.15332	0.0062851	0.015515
gene5080	XP_024549363.1	Inositol hexakisphosphate and diphosphoinositol-pentakisphosphate kinasegene5080	1.15253	1.41167e-17	1.39222e-16
gene8961	XP_001558054.1	Tannasegene8961	1.15131	0.00595	0.0147778
gene5353	XP_024549555.1	Putative cbs domain-containing proteingene5353	1.15109	0.00042316	0.00135583
gene4666	XP_024549103.1	Glucooligosaccharide oxidasegene4666	1.15031	0.00400742	0.0104228
gene1165	XP_024546775.1	Putative alcohol dehydrogenase proteingene1165	1.14951	0.0131887	0.0298042
gene8618	XP_024551861.1	gene8618	1.14539	0.00609605	0.0150956
gene2152	XP_001559501.1	gene2152	1.14433	0.014792	0.0329368
gene4926	XP_024549250.1	gene4926	1.14335	0.000122333	0.000431982
gene5776	XP_024549853.1	gene5776	1.143	0.00226555	0.00625808
gene158	XP_001555625.1	Serine proteasegene158	1.14255	0.00445414	0.0114281
gene676	XP_001561223.1	Rhamnogalacturonan acetylesterase RgaEgene676	1.1419	0.00013997	0.000488367
gene7384	XP_001546372.1	Short chain dehydrogenase gsfKgene7384	1.13867	1.72698e-05	6.95479e-05
gene8300	XP_001556692.1	Short-chain dehydrogenase/reductasegene8300	1.13864	1.7691e-05	7.11603e-05
gene300	XP_024546119.1	Mitochondrial ribosomal protein Lgene300	1.13817	6.7398e-11	4.60583e-10
gene6016	XP_001549800.1	Kinase activatorgene6016	1.13787	3.1679e-08	1.73236e-07
gene10114	XP_024552805.1	Succinate dehydrogenase assembly factor 2, mitochondrialgene10114	1.13663	1.61133e-23	2.05676e-22
gene9109	XP_001552251.1	Plasma membrane proteolipidgene9109	1.13564	4.78018e-64	1.60442e-62
gene1739	XP_024547175.1	Glycoside hydrolasegene1739	1.13553	0.00133734	0.0039015
gene366	XP_024546173.1	PSI domain-containing proteingene366	1.13485	0.0123843	0.0282042
gene7769	XP_001556929.1	Dolichol phosphate-mannose biosynthesis regulatory protein (Fragment)gene7769	1.13412	1.2428e-23	1.5963e-22
gene9203	XP_001553935.2	Pyridoxamine 5-phosphate oxidase-domain-containinggene9203	1.1327	7.09774e-06	2.99874e-05
gene7725	XP_001556989.1	Heme-thiolate peroxidasegene7725	1.13238	0.00218159	0.00605886
gene4180	XP_024548795.1	gene4180	1.13196	0.0156273	0.034597
gene4647	XP_001560203.1	S-adenosyl-L-methionine-dependent methyltransferase-likegene4647	1.12972	3.68244e-13	2.93363e-12
gene9900	XP_024552662.1	gene9900	1.1276	1.04526e-19	1.13834e-18
gene9070	XP_024552174.1	ATP-dependent protease La (Fragment)gene9070	1.12726	5.84994e-28	8.6791e-27
gene7849	XP_024551377.1	Leucine rich repeat domain-containing protein (Fragment)gene7849	1.12539	1.99799e-14	1.69457e-13
gene5657	XP_001558598.1	Tetraketide alpha-pyrone reductase 1gene5657	1.12464	0.00266093	0.00722928
gene10884	XP_024553356.1	gene10884	1.12455	0.00159031	0.00455511
gene1612	XP_024547083.1	Mannosyltransferasegene1612	1.12415	2.28269e-06	1.03033e-05
gene3055	XP_001548150.1	Histone-lysine n-methyltransferasegene3055	1.12412	1.20247e-08	6.83871e-08
gene11209	XP_001546901.2	Aminoglycoside phosphotransferasegene11209	1.12383	0.0200752	0.0431019
gene6077	XP_024550095.1	Substrate-specific transmembrane transportergene6077	1.12333	5.44512e-06	2.34504e-05
gene5368	XP_001556003.1	Hemerythrin domain-containing protein (Fragment)gene5368	1.12327	1.48999e-18	1.55168e-17
gene11011	XP_024553454.1	Major facilitator superfamily transportergene11011	1.12232	0.00558693	0.0139735
gene6913	XP_024550726.1	Thioesterase/thiol ester dehydrase-isomerasegene6913	1.12209	9.48169e-07	4.43823e-06
gene4570	XP_024549041.1	Reducing type I polyketide synthasegene4570	1.12065	0.00237894	0.00653779
gene4974	XP_024549277.1	Major facilitator superfamily domain general substrate transporter proteingene4974	1.12052	2.03625e-12	1.55909e-11
gene10391	XP_024553013.1	Pyridoxal phosphate-dependent transferasegene10391	1.12005	3.75752e-47	9.40482e-46
gene6294	XP_024550281.1	gene6294	1.12002	2.47693e-05	9.72251e-05
gene10456	XP_024553060.1	tRNA(Glu)-specific nuclease WapAgene10456	1.11932	0.00244754	0.00670471
gene685	XP_001561209.2	Protoheme IX farnesyltransferasegene685	1.11928	1.10847e-30	1.77859e-29
gene11411	XP_001551832.1	NADH dehydrogenase [ubiquinone]alpha subcomplex assembly factorgene11411	1.11799	1.20792e-06	5.60284e-06
gene8968	XP_024552102.1	Carboxylic ester hydrolasegene8968	1.11797	0.00441121	0.011337
gene9746	XP_024552591.1	Macro domain-containing proteingene9746	1.11792	0.00364553	0.00957642
gene3069	XP_024548085.1	Nadh-ubiquinone oxidoreductase kDa mitochondrialgene3069	1.11641	1.32471e-31	2.21225e-30
gene11322	XP_024553752.1	Oxidasegene11322	1.11532	0.010428	0.0243614
gene6072	XP_024550090.1	gene6072	1.1143	0.00450594	0.011552
gene8065	XP_024551524.1	Inhibitor of growth protein 1gene8065	1.11407	8.88254e-52	2.44437e-50
gene1239	XP_024546842.1	gene1239	1.11265	4.08117e-12	3.06747e-11
gene756	XP_001561106.1	Translocation complex component proteingene756	1.11256	9.28291e-32	1.56298e-30
gene6508	XP_001552325.2	DSBA oxidoreductasegene6508	1.1106	1.02802e-09	6.37039e-09
gene11379	XP_024553796.1	gene11379	1.11021	0.00148196	0.00428192
gene8631	XP_024551870.1	gene8631	1.11014	2.52805e-07	1.26242e-06
gene4336	XP_001559621.1	Methionyl-tRNA synthetasegene4336	1.10966	1.68723e-10	1.11577e-09
gene1584	XP_001553738.1	F-type H+-transporting ATPase subunit Bgene1584	1.1087	2.02275e-100	1.15681e-98
gene5907	XP_024549951.1	p-loop containing nucleoside triphosphate hydrolasegene5907	1.10759	2.23852e-20	2.50719e-19
gene11223	XP_024553656.1	gene11223	1.10755	0.0147545	0.0328709
gene9413	XP_024552398.1	gene9413	1.10705	0.000122489	0.000432237
gene3259	XP_024548220.1	SET domain-containing protein 4gene3259	1.10619	0.00567086	0.0141661
gene3347	XP_001557193.1	Bifunctional acetohydroxyacid reductoisomerasegene3347	1.10617	7.3786e-70	2.82902e-68
gene2861	XP_001545997.2	Glutathione S-transferasegene2861	1.10473	3.75803e-07	1.83984e-06
gene9689	XP_001555265.2	Glycerol uptake facilitatorgene9689	1.1045	0.00472723	0.012035
gene7716	XP_024551299.1	Sir2 family transcriptional regulatorgene7716	1.10446	1.30524e-14	1.11627e-13
gene4320	XP_024548884.1	LuxS metallohydrolasegene4320	1.10376	1.36752e-39	2.8746e-38
gene788	XP_024546492.1	Acetate regulatory DNA binding protein FacBgene788	1.10348	0.0045872	0.011731
gene10710	XP_001545550.2	CUE domain-containing proteingene10710	1.10344	0.00238693	0.00655797
gene2826	XP_024547913.1	Elongation factor Tu, mitochondrialgene2826	1.10268	2.6422e-130	1.98884e-128
gene220	XP_001546443.1	S4 RNA-binding domain-containing protein (Fragment)gene220	1.10193	1.6417e-106	9.82812e-105
gene1662	XP_001546720.1	gene1662	1.10189	0.0153516	0.0340383
gene6602	XP_001553039.1	CAS1 appressorium specific protein (Fragment)gene6602	1.10182	1.72263e-49	4.49862e-48
gene819	XP_001561009.1	Zinc-binding oxidoreductase ToxDgene819	1.1	9.93544e-16	9.04081e-15
gene11013	XP_001548501.1	Related to peroxisomal short-chain alcohol dehydrogenasegene11013	1.09866	0.00061502	0.0019125
gene7501	XP_024551175.1	Glucan-beta-glucosidasegene7501	1.09845	1.83039e-07	9.26235e-07
gene1510	XP_001553833.2	Nucleotide exchange factorgene1510	1.09644	4.68865e-34	8.49517e-33
gene1802	XP_001550608.2	gene1802	1.09587	9.33868e-05	0.000335792
gene1958	XP_001551017.1	Mitochondrial basic amino acids transportergene1958	1.09308	0.00791443	0.0190635
gene411	XP_024546207.1	gene411	1.09274	0.000260132	0.000867417
gene891	XP_024546565.1	Acyl-coenzyme A thioesterasegene891	1.09051	0.017353	0.0379822
gene8276	XP_001556655.1	Short-chain dehydrogenasegene8276	1.08899	0.00919497	0.0217589
gene1313	XP_001558985.1	Acetylpropionyl-CoA carboxylase, alpha subunitgene1313	1.08839	0.000135481	0.000474484
gene6986	XP_024550770.1	Cyclasegene6986	1.08691	5.81765e-07	2.79078e-06
gene9831	XP_001556393.2	Peptide-methionine (R)-S-oxide reductasegene9831	1.08528	5.21282e-34	9.41157e-33
gene2059	XP_001554308.2	Sugar transportergene2059	1.08208	0.00130316	0.00381264
gene4853	XP_024549198.1	Dimeric alpha+beta barrelgene4853	1.08062	5.02456e-09	2.94091e-08
gene4250	XP_001559739.2	Structural toxin protein RtxAgene4250	1.08028	3.01962e-05	0.000116958
gene6950	XP_024550748.1	Calmodulin CaMgene6950	1.07813	0.000825283	0.00251366
gene8964	XP_024552100.1	Fungal specific transcription factorgene8964	1.07766	2.43509e-05	9.57296e-05
gene3607	XP_001557724.1	Exoribonucleasegene3607	1.07714	4.13336e-11	2.87436e-10
gene1199	XP_024546806.1	D-isomer specific 2-hydroxyacid dehydrogenasegene1199	1.07675	0.00168788	0.00480768
gene6351	XP_024550340.1	gene6351	1.07593	6.9904e-05	0.000255848
gene195	XP_024546045.1	Cytochrome oxidase assembly proteingene195	1.07555	4.25731e-10	2.71709e-09
gene1356	XP_001558926.1	Cupin, RmlC-typegene1356	1.07425	0.0207319	0.0442981
gene4683	XP_001560250.1	gene4683	1.07355	0.00786356	0.0189499
gene307	XP_001549924.1	Cytochrome c heme lyasegene307	1.07088	2.60177e-46	6.40247e-45
gene5369	XP_001556004.2	Isopenicillin N synthasegene5369	1.07081	0.0126047	0.0286298
gene1382	XP_001558892.1	Aminotransferase class V/Cysteine desulfurasegene1382	1.07062	0.0107858	0.0250828
gene633	XP_024546383.1	gene633	1.06871	0.0177286	0.0386886
gene1213	XP_001555869.1	Benzoate 4-monooxygenasegene1213	1.06797	3.42793e-19	3.67068e-18
gene2554	XP_024547729.1	Trafficking PGA2gene2554	1.06709	1.1508e-16	1.09182e-15
gene2505	XP_001560615.1	Hydroxyproline-rich glycogene2505	1.06479	4.07372e-05	0.000154626
gene5658	XP_001558597.2	gene5658	1.06376	8.90681e-06	3.71235e-05
gene1021	XP_024546662.1	Condensin complex subunit 2gene1021	1.06286	8.48505e-18	8.46603e-17
gene8275	XP_001556654.1	Hemolysin-III channel protein Izh2gene8275	1.06194	0.00169996	0.0048394
gene11514	XP_001550737.1	Mitochondrial ribosomal protein-like protein L14gene11514	1.06189	2.24687e-12	1.71267e-11
gene933	XP_024546591.1	Cytochrome c peroxidase, mitochondrialgene933	1.0612	1.13729e-70	4.47784e-69
gene780	XP_024546480.1	Mitochondrial import inner membrane translocase subunit timgene780	1.06104	3.39135e-32	5.81529e-31
gene2717	XP_024547824.1	Prolyl oligopeptidasegene2717	1.06004	1.66228e-10	1.09999e-09
gene4898	XP_024549231.1	ATP-NAD kinasegene4898	1.05841	2.39568e-16	2.23764e-15
gene10396	XP_024553015.1	RCC1 and BTB domain-containing protein 2gene10396	1.05798	3.57225e-05	0.000136758
gene6254	XP_024550242.1	gene6254	1.05702	0.00225345	0.00623642
gene421	XP_024546217.1	Regulator of rDNA transcription protein 8gene421	1.05678	9.94201e-13	7.74554e-12
gene3483	XP_001557574.1	Peroxisome chaperone and import receptorgene3483	1.05544	3.48984e-10	2.24125e-09
gene3027	XP_024548049.1	gene3027	1.05536	1.69711e-12	1.30528e-11
gene5307	XP_001547339.1	p-loop containing nucleoside triphosphate hydrolasegene5307	1.05479	1.55845e-06	7.16061e-06
gene7097	XP_024550848.1	gene7097	1.05346	0.000873057	0.00264814
gene6726	XP_001549682.1	NADH-ubiquinone oxidoreductase 51 kDa subunit, mitochondrialgene6726	1.05146	3.05808e-47	7.67293e-46
gene1379	XP_024546944.1	Di-copper centre-containinggene1379	1.05104	0.000879423	0.00266587
gene4239	XP_024548836.1	3' exoribonuclease family proteingene4239	1.04994	5.37727e-31	8.77945e-30
gene4432	XP_024548956.1	Long-chain-fatty-acid--CoA ligasegene4432	1.04967	0.00671018	0.0164493
gene5199	XP_001549238.1	Acetate non-utilizing mitochondrialgene5199	1.04931	2.08269e-09	1.26156e-08
gene7119	XP_024550864.1	gene7119	1.04728	0.000192572	0.000656901
gene38	XP_001547470.2	p-loop containing nucleoside triphosphate hydrolasegene38	1.04461	2.00308e-13	1.61843e-12
gene8006	XP_001551359.1	Pyridoxal phosphate-dependent transferasegene8006	1.04301	3.39125e-09	2.01604e-08
gene6988	XP_024550771.1	Metalloendopeptidasegene6988	1.04179	3.42105e-15	3.03477e-14
gene4921	XP_001556179.1	Alternative oxidase, mitochondrialgene4921	1.04159	2.017e-237	3.33033e-235
gene5913	XP_024549958.1	N-acetylglucosamine-induced protein 1gene5913	1.04133	5.93349e-08	3.1669e-07
gene3711	XP_001549287.1	Inner membrane protein COX18gene3711	1.04124	0.000860952	0.00261375
gene3147	XP_001550936.2	gene3147	1.04098	0.00298745	0.00801984
gene11275	XP_024553698.1	Isochorismatase domain-containing protein 2gene11275	1.04039	0.0192698	0.0416083
gene7291	XP_001546197.1	Bikaverin cluster-transcription factor enhancergene7291	1.04017	0.00694265	0.0169704
gene2718	XP_024547825.1	p-loop containing nucleoside triphosphate hydrolasegene2718	1.03992	1.09951e-07	5.70486e-07
gene2333	XP_024547582.1	Rap-GAP domain-containing proteingene2333	1.03891	2.02387e-11	1.44682e-10
gene9508	XP_001557163.1	Bifunctional epoxide hydrolase 2gene9508	1.03879	2.09239e-23	2.66085e-22
gene7993	XP_001546824.1	gene7993	1.03853	3.76201e-16	3.48207e-15
gene9168	XP_024552239.1	Zinc finger ring fyve phd-type proteingene9168	1.03822	0.00232552	0.00640818
gene2127	XP_024547439.1	D-galactonate dehydratasegene2127	1.03713	0.0196166	0.0422323
gene7432	XP_024551115.1	gene7432	1.0361	0.0205081	0.0438749
gene5362	XP_001555991.1	gene5362	1.03378	1.81065e-09	1.10069e-08
gene5901	XP_024551829.1	DNA repair protein RAD50gene5901	1.03368	0.000143616	0.000500067
gene10024	XP_001547586.2	Hydantoin racemasegene10024	1.03275	3.95078e-06	1.74028e-05
gene11481	XP_024553901.1	DEAD-domain-containing proteingene11481	1.03186	0.000515485	0.00162452
gene3261	XP_001557301.2	NAD(P)-binding Rossmann-fold containing proteingene3261	1.03158	0.0123542	0.0281465
gene3500	XP_024548387.1	gene3500	1.03093	2.13631e-07	1.07466e-06
gene7250	XP_001551681.1	FMN-binding split barrelgene7250	1.03083	2.33346e-26	3.28578e-25
gene2598	XP_001560760.1	Ras guanyl-nucleotide exchange factorgene2598	1.02975	6.82912e-10	4.29157e-09
gene3881	XP_024548626.1	COX assembly mitochondrial proteingene3881	1.02967	2.34197e-12	1.78118e-11
gene3425	XP_024548339.1	Myo-inositol 2-dehydrogenasegene3425	1.02955	2.25147e-11	1.59835e-10
gene4532	XP_024549020.1	NUDIX hydrolase domaingene4532	1.02899	0.0158668	0.0350287
gene3592	XP_024548456.1	gene3592	1.02899	1.58222e-116	1.03828e-114
gene4284	XP_001559687.1	gene4284	1.02662	0.0136029	0.0305982
gene5211	XP_001549251.1	DNA mismatch repair protein MutSgene5211	1.02654	2.25561e-09	1.36309e-08
gene5404	XP_024549578.1	High-affinity methionine permeasegene5404	1.02641	7.39319e-08	3.89522e-07
gene684	XP_001561211.1	gene684	1.02546	0.000125407	0.000441622
gene3075	XP_001554475.1	Alba domain-containing proteingene3075	1.02478	1.05051e-05	4.32933e-05
gene7894	XP_024551407.1	Zn(2)-C6 fungal-type domain-containing proteingene7894	1.02321	0.00978689	0.0229948
gene693	XP_001561196.1	Electron transfer flavo protein beta-subunitgene693	1.02258	1.94588e-25	2.62105e-24
gene1879	XP_024547262.1	Putative UPC2 Regulatory involved in control of sterol uptake proteingene1879	1.02117	0.0225476	0.0478186
gene7151	XP_001551556.1	Termination of G-protein coupled receptor signaling pathwaygene7151	1.021	0.000458526	0.0014591
gene8110	XP_024551554.1	Thioesterase/thiol ester dehydrase-isomerasegene8110	1.02071	3.80031e-06	1.67761e-05
gene210	XP_024546057.1	Complex I intermediate-associated protein CIAgene210	1.02036	1.22799e-14	1.05461e-13
gene2684	XP_001560884.1	Tannase and feruloyl esterase family proteingene2684	1.02014	1.02475e-07	5.33861e-07
gene2202	XP_024547487.1	Lim domain-containing serine threonine-kinase proteingene2202	1.01985	3.42006e-15	3.03477e-14
gene306	XP_024546124.1	Aminoglycoside acetyltransferase regulatorgene306	1.0197	1.07602e-10	7.22781e-10
gene10180	XP_001552810.1	Short chain dehydrogenase citEgene10180	1.01898	0.000101415	0.000363002
gene7150	XP_024550890.1	Response regulator receiver domain-containing proteingene7150	1.01561	1.3932e-08	7.87099e-08
gene1247	XP_001555915.1	gene1247	1.01557	5.18815e-07	2.50129e-06
gene10404	XP_024553023.1	Zn finger-containing GTPase-Activating Protein for ARFgene10404	1.01501	1.63752e-15	1.47825e-14
gene10423	XP_001547873.1	Similar to stress response RCI peptidegene10423	1.01478	9.9033e-199	1.35174e-196
gene11273	XP_001551170.1	Isoamyl acetate-hydrolyzing esterasegene11273	1.01408	1.04264e-10	7.00818e-10
gene2670	XP_001560862.1	Salicylate hydroxylasegene2670	1.01201	0.0117309	0.0269681
gene817	XP_001561012.1	Alpha-1,2-mannosyltransferasegene817	1.01136	0.000222942	0.000754466
gene9391	XP_024552384.1	Trichodiene oxygenasegene9391	1.0108	0.0186226	0.040347
gene5322	XP_024549534.1	Cation efflux protein/ zinc transportergene5322	1.00964	1.19672e-08	6.81217e-08
gene9896	XP_024552658.1	Signal transduction histidine-protein kinase BarAgene9896	1.00867	3.2277e-14	2.71058e-13
gene9097	XP_024552197.1	Phosphatidylethanolamine N-methyltransferasegene9097	1.00817	8.56392e-15	7.44116e-14
gene7427	XP_001553248.2	Secologanin synthasegene7427	1.00734	6.24205e-26	8.70571e-25
gene11023	XP_001548489.1	gene11023	1.00688	3.17748e-08	1.73667e-07
gene2518	XP_024547713.1	Medium-chain fatty acid ethyl ester synthase/esterase 1gene2518	1.00681	5.71384e-08	3.05604e-07
gene9786	XP_001556323.1	Short-chain dehydrogenase/reductase SDRgene9786	1.00351	1.93576e-09	1.17465e-08
gene10683	XP_024553220.1	GAF domain-containing proteingene10683	1.00165	0.00420437	0.010866
gene540	XP_024546314.1	Phenylalanyl-tRNA synthetase subunit alphagene540	-1.0013	2.6177e-15	2.34243e-14
gene122	XP_024545989.1	NACHT domain-containing proteingene122	-1.00138	0.00236338	0.00650375
gene2318	XP_024547572.1	Adenovirus e3 region CR2 domain-containing proteingene2318	-1.00238	7.48547e-19	7.89988e-18
gene10495	XP_001545578.1	Ribosomal protein L7Ae/L30e/S12e/Gadd45gene10495	-1.00256	1.04225e-12	8.10137e-12
gene6295	XP_024550282.1	Sec2p domain-containing protein (Fragment)gene6295	-1.00313	0.00103106	0.00307993
gene5144	XP_001559066.2	Salicylate hydroxylasegene5144	-1.0044	0.0194721	0.0419804
gene4258	XP_001559724.1	Transcription initiation factor TFIID subunitgene4258	-1.00514	0.00046249	0.0014708
gene6375	XP_024550354.1	GTPase activation, GAPgene6375	-1.00581	0.000558083	0.00174766
gene1589	XP_024547065.1	Large subunit ribosomal protein L4egene1589	-1.0059	9.96283e-57	2.96481e-55
gene2056	XP_001554305.2	Cytochrome P450 monooxygenasegene2056	-1.00725	0.0097039	0.022826
gene9262	XP_024552298.1	Putative f-box and wd domain-containing proteingene9262	-1.00893	7.31033e-12	5.39552e-11
gene2158	XP_001559493.2	Pathway-specific nitrogen regulator proteingene2158	-1.01129	0.000554157	0.00173589
gene6467	XP_001554030.1	Autophagy protein 16gene6467	-1.01333	1.29561e-08	7.34393e-08
gene10312	XP_001551312.1	Bromodomain associated proteingene10312	-1.01344	0.00116093	0.00342688
gene8813	XP_001557935.1	gene8813	-1.01391	1.07821e-128	7.99828e-127
gene4423	XP_001548088.1	Nucleotide-diphospho-sugar transferasegene4423	-1.0141	3.22325e-09	1.92175e-08
gene7665	XP_024551273.1	gene7665	-1.01512	7.66299e-15	6.68764e-14
gene8154	XP_001545901.2	BAH domain-containing protein (Fragment)gene8154	-1.01557	0.0127254	0.0288782
gene10717	XP_001547942.1	Rho-type GTPase-activating protein 1 (RhoGAP domain-containing protein)gene10717	-1.01625	1.11e-07	5.75054e-07
gene523	XP_024546301.1	Nuclear transcription factor Y subunit betagene523	-1.01709	2.5695e-15	2.30131e-14
gene6899	XP_001547832.1	Small nucleolar ribonucleoprotein complex subunitgene6899	-1.01733	0.000838467	0.00255002
gene1321	XP_024546908.1	Serine/threonine-protein phosphatasegene1321	-1.01746	3.60835e-14	3.02776e-13
gene823	XP_001561003.1	6,7-dimethyl-8-ribityllumazine synthasegene823	-1.01751	8.94821e-21	1.01668e-19
gene2996	XP_024548022.1	gene2996	-1.01811	0.0066757	0.0163726
gene8010	XP_001551363.1	Beta subunit of cytoplasmic phenylalanyl-tRNA synthetasegene8010	-1.01867	2.07373e-16	1.94225e-15
gene2740	XP_024547841.1	Zn-finger in ubiquitin-hydrolasegene2740	-1.01995	0.00165556	0.00472616
gene4221	XP_024548825.1	MFS general substrate transportergene4221	-1.0208	1.23842e-11	8.97217e-11
gene3584	XP_024548451.1	Pathway-specific nitrogen regulatorgene3584	-1.02086	2.18594e-21	2.5516e-20
gene4210	XP_024548813.1	Prefoldin subunit family proteingene4210	-1.0214	7.81376e-13	6.13887e-12
gene5129	XP_001559090.2	Non-specific serine/threonine protein kinasegene5129	-1.02143	8.51521e-16	7.78306e-15
gene8347	XP_001556746.2	Sialidasegene8347	-1.02195	0.00140758	0.00409358
gene3298	XP_001557251.1	gene3298	-1.0229	0.0104855	0.0244845
gene3267	XP_024548225.1	gene3267	-1.02298	0.00036418	0.00117866
gene1405	XP_024546952.1	Nonribosomal peptide synthetasegene1405	-1.02377	0.000799224	0.00243865
gene6863	XP_001546670.1	gene6863	-1.02426	7.19639e-08	3.7968e-07
gene8666	XP_024551893.1	Vacuolar transporter chaperonegene8666	-1.02458	1.03856e-09	6.4318e-09
gene7059	XP_024550823.1	SHNi-TPR domain-containing protein (Fragment)gene7059	-1.02657	3.69289e-08	2.00844e-07
gene4379	XP_001559568.1	Uracil-DNA glycosylasegene4379	-1.02701	0.000101995	0.00036495
gene9486	XP_001546060.2	Methionyl aminopeptidasegene9486	-1.02704	1.59219e-21	1.87779e-20
gene8785	XP_024551981.1	Formate nitrite transporter family proteingene8785	-1.02762	3.66178e-07	1.79531e-06
gene5618	XP_001558651.1	Spc7-domain-containing proteingene5618	-1.02818	6.45167e-10	4.06436e-09
gene2078	XP_024547404.1	Alpha/beta-Hydrolasegene2078	-1.02842	6.32114e-18	6.3816e-17
gene8703	XP_024551916.1	Chromatin structure-remodeling complex subunitgene8703	-1.03025	3.27587e-07	1.61771e-06
gene2905	XP_001547099.1	gene2905	-1.03063	1.89346e-59	5.94581e-58
gene10136	XP_024552822.1	Phospholipid-transporting ATPase DNF1gene10136	-1.03107	2.74572e-36	5.31341e-35
gene3136	XP_001554391.1	gene3136	-1.03194	0.000639575	0.00198224
gene10639	XP_001553635.1	Transcriptional regulatorgene10639	-1.03201	0.00151285	0.00435763
gene9945	XP_024552685.1	Copper-fist domain-containing proteingene9945	-1.03204	0.00647162	0.0159408
gene110	XP_024545977.1	gene110	-1.03219	0.00129042	0.00377969
gene10119	XP_024552812.1	Transcription factorgene10119	-1.03368	8.07571e-06	3.38677e-05
gene3701	XP_024548519.1	Extracellular serine-threonine rich proteingene3701	-1.0337	7.78879e-82	3.64081e-80
gene814	XP_024546511.1	S-adenosyl-L-methionine-dependent methyltransferasegene814	-1.03399	7.68787e-06	3.23472e-05
gene10823	XP_024553312.1	Inner nuclear membrane protein enriched at telomere/subtelomere regiongene10823	-1.03408	1.85874e-13	1.50537e-12
gene6441	XP_024550398.1	Palmitoyltransferasegene6441	-1.03433	3.69148e-05	0.000141059
gene8568	XP_001558447.1	Ankyrin repeat-containinggene8568	-1.03446	0.00656807	0.0161396
gene971	XP_001546124.1	Beta-lactamase superfamily domain-containing proteingene971	-1.03566	8.85978e-26	1.22564e-24
gene8480	XP_024551792.1	Xanthine uracil permease family proteingene8480	-1.0367	6.9219e-48	1.7583e-46
gene9344	XP_024552355.1	Hydroxyacylglutathione hydrolasegene9344	-1.03744	2.17385e-11	1.54755e-10
gene6848	XP_024550680.1	gene6848	-1.03751	0.000155309	0.000538765
gene7902	XP_024551411.1	Potential serine carboxypeptidasegene7902	-1.03824	2.25908e-05	8.93938e-05
gene7556	XP_001555790.1	Ph domain-containinggene7556	-1.03863	2.4013e-07	1.20147e-06
gene2190	XP_024547480.1	Fungal specific transcription factorgene2190	-1.0392	0.000934808	0.00281874
gene3866	XP_001549027.2	gene3866	-1.04026	0.00597118	0.0148259
gene5378	XP_001556018.1	Macrophomate synthasegene5378	-1.0408	1.88409e-80	8.72734e-79
gene7113	XP_024550859.1	Alpha subunit of the heteromeric nascent polypeptide-associated complexgene7113	-1.04156	4.9831e-25	6.65085e-24
gene2373	XP_024547611.1	Alpha/beta-hydrolasegene2373	-1.04186	0.0206027	0.0440498
gene11094	XP_001549772.1	Pyridoxine 4-dehydrogenasegene11094	-1.04204	0.000604711	0.00188445
gene1511	XP_024547022.1	Putative nucleotide exchange factor sil1 proteingene1511	-1.04262	0.0151201	0.0335685
gene9762	XP_001556295.1	Concanavalin A-like lectin/glucanasegene9762	-1.04303	0.00221099	0.00613052
gene2804	XP_024547893.1	Putative transcriptional regulatorgene2804	-1.04474	4.18285e-58	1.2744e-56
gene84	XP_024545956.1	Related to TSM1-component of TFIID complexgene84	-1.04518	0.00153841	0.00442378
gene10692	XP_001553717.1	Ribosome bioproteinsis protein Nopgene10692	-1.04594	0.000128561	0.00045164
gene1075	XP_024546705.1	Lipase or esterasegene1075	-1.04619	0.0220906	0.0469368
gene11294	XP_024553715.1	Probable carboxy-terminal kinesin 2gene11294	-1.04868	6.66511e-06	2.8288e-05
gene941	XP_001553592.2	S-adenosyl-L-methionine-dependent methyltransferasegene941	-1.04886	0.000325974	0.00106375
gene3902	XP_024548638.1	Guanine nucleotide-binding protein beta subunit-like protein, contains WD40-repeatgene3902	-1.04911	0.00271971	0.00737724
gene2642	XP_001560819.1	1,2-dihydroxy-3-keto-5-methylthiopentene dioxygenasegene2642	-1.04972	2.3152e-13	1.86225e-12
gene1361	XP_024546937.1	General substrate transportergene1361	-1.05019	0.00984655	0.0231138
gene228	XP_024546067.1	Similar to transcription factor Cys6gene228	-1.05063	2.90261e-08	1.59324e-07
gene6318	XP_024550312.1	SCP domain-containing protein (Fragment)gene6318	-1.05315	2.52818e-35	4.7488e-34
gene7197	XP_024550939.1	Copper radical oxidasegene7197	-1.05371	0.00389607	0.010159
gene8442	XP_001556880.1	DNA polymerase epsilon subunit Dgene8442	-1.05382	4.4304e-05	0.000167111
gene8684	XP_001549137.2	Dipeptidyl peptidase 3gene8684	-1.05544	1.48169e-11	1.06742e-10
gene4348	XP_001559608.2	COP9 signalosome subunit 7 (PCI domain-containing protein)gene4348	-1.05596	2.28037e-05	9.01317e-05
gene2951	XP_024547988.1	Spindle assembly checkpoint protein SLDAgene2951	-1.05725	3.02374e-08	1.65707e-07
gene2339	XP_024547585.1	Winged helix-turn-helix transcription repressor dna-bindinggene2339	-1.05742	3.62948e-06	1.60636e-05
gene3125	XP_024548121.1	gene3125	-1.05753	0.00230959	0.00637114
gene5598	XP_001558675.1	RNA recognition motif domaingene5598	-1.05764	2.2455e-08	1.24524e-07
gene6630	XP_001553076.1	Kinase domain-containing proteingene6630	-1.05848	6.18014e-05	0.000228068
gene2943	XP_001554917.1	gene2943	-1.05883	1.28089e-07	6.5925e-07
gene8528	XP_001558503.1	Similar to transcription factor HMGgene8528	-1.05889	5.86113e-12	4.3447e-11
gene6579	XP_001553002.1	Transcription initiation factor TFIID subunitgene6579	-1.05922	6.68379e-10	4.20282e-09
gene9736	XP_001547309.1	Haloacid dehalogenase proteingene9736	-1.05957	0.00232062	0.00639638
gene11461	XP_001551898.1	gene11461	-1.06068	4.8696e-12	3.63604e-11
gene11392	XP_001550518.1	gene11392	-1.06456	1.23993e-09	7.62811e-09
gene9460	XP_024552417.1	gene9460	-1.06579	0.00049931	0.00157907
gene8104	XP_024551550.1	Dienelactone hydrolasegene8104	-1.06703	3.38776e-11	2.37537e-10
gene7201	XP_024550944.1	Acyltransferase LovDgene7201	-1.06774	2.46908e-05	9.69543e-05
gene10519	XP_024553105.1	Zinc cluster transcription factor acuMgene10519	-1.07029	2.82742e-05	0.000110096
gene1926	XP_001551074.1	Carboxylic ester hydrolasegene1926	-1.07063	0.0115781	0.0266707
gene1677	XP_024547130.1	Copper amine oxidasegene1677	-1.07077	2.10464e-12	1.60905e-11
gene5592	XP_024549718.1	gene5592	-1.07122	0.00499376	0.0126194
gene3597	XP_001557710.1	Probable oxysterol-binding protein 1gene3597	-1.07189	3.23001e-10	2.08222e-09
gene6483	XP_001552295.1	gene6483	-1.07229	0.0213174	0.0453976
gene10261	XP_001553181.1	t-SNARE coiled-coil homology domain-containing protein (Fragment)gene10261	-1.07307	1.46799e-23	1.87613e-22
gene4016	XP_001560008.1	Zn(2)-C6 fungal-type domain-containing proteingene4016	-1.075	2.01723e-06	9.15352e-06
gene11095	XP_024553537.1	gene11095	-1.07519	6.05896e-13	4.77487e-12
gene461	XP_024546252.1	Cyclin N-terminal domain-containing protein (Fragment)gene461	-1.0752	3.63448e-36	6.99364e-35
gene1800	XP_024547216.1	Similar to hemolysin-III channel protein Izh2gene1800	-1.07622	0.00251455	0.00687721
gene3859	XP_001549018.1	gene3859	-1.08117	1.01149e-06	4.72166e-06
gene3206	XP_024548175.1	p-loop containing nucleoside triphosphate hydrolasegene3206	-1.08171	7.64802e-06	3.21928e-05
gene10192	XP_024552863.1	P-loop containing nucleoside triphosphate hydrolasegene10192	-1.08369	1.50373e-08	8.47204e-08
gene2888	XP_024547950.1	gene2888	-1.0846	0.00409421	0.0106107
gene6059	XP_001547121.1	FAD-dependent pyridine nucleotide-disulfide oxidoreductasegene6059	-1.08481	0.00189124	0.00533079
gene4462	XP_024548977.1	gene4462	-1.085	0.00215531	0.00599236
gene16	XP_024545909.1	Amino acid transmembrane transportergene16	-1.08557	1.64215e-13	1.33207e-12
gene735	XP_024546451.1	gene735	-1.08587	4.56222e-11	3.16205e-10
gene499	XP_024546277.1	GPI anchored CFEM domain protein Cgene499	-1.08791	3.15979e-05	0.000121788
gene4466	XP_024548980.1	CDP-alcohol phosphatidyltransferasegene4466	-1.08828	1.74857e-09	1.06358e-08
gene5960	XP_001549630.1	Eukaryotic translation initiation factor 3 subunit Ggene5960	-1.08915	6.18319e-22	7.42926e-21
gene1078	XP_024546709.1	Putative ankyrin repeat and sam domain containing protein 6 proteingene1078	-1.09073	0.00451623	0.0115755
gene9906	XP_001547036.1	Terpenoid cyclases/Protein prenyltransferasegene9906	-1.09091	1.56059e-22	1.92016e-21
gene85	XP_024545957.1	Kinetochore protein Sos7gene85	-1.09132	0.0180385	0.0392978
gene9199	XP_024552262.1	Nitrogen assimilation transcription factor niragene9199	-1.0915	1.17987e-06	5.47522e-06
gene3004	XP_024548029.1	Major facilitator superfamily domain-containing proteingene3004	-1.09237	3.97502e-07	1.94235e-06
gene3346	XP_024548277.1	Pyridoxal-phosphate dependent enzymegene3346	-1.09334	0.000123413	0.000435198
gene4778	XP_001560384.1	Electron transport protein, involved in cytochrome C assemblygene4778	-1.094	0.000296295	0.000977496
gene3978	XP_001560066.1	Acyl-n-acyltransferasegene3978	-1.09405	0.00024239	0.00081409
gene2915	XP_001554951.1	Intradiol ring-cleavage dioxygenasegene2915	-1.09569	0.000110702	0.000394451
gene6197	XP_001553504.1	Acyl-CoA N-acyltransferasegene6197	-1.09797	2.06912e-05	8.22906e-05
gene8294	XP_001556684.1	gene8294	-1.0981	8.94838e-05	0.000322553
gene8926	XP_024552074.1	Acetyltransferasegene8926	-1.09822	3.67327e-06	1.62363e-05
gene3528	XP_024548408.1	NMT1-domain-containing proteingene3528	-1.09916	1.25048e-35	2.3662e-34
gene3038	XP_001548176.1	gene3038	-1.10009	1.88086e-06	8.56511e-06
gene5844	XP_024549904.1	gene5844	-1.10051	0.00392573	0.0102259
gene7397	XP_001553290.1	2-isopropylmalate synthasegene7397	-1.10077	2.27079e-17	2.22877e-16
gene2275	XP_024547540.1	PPM-type phosphatase domain-containing protein (Fragment)gene2275	-1.10133	2.29211e-07	1.14997e-06
gene1809	XP_024547221.1	Nucleotide-binding, alpha-beta plaitgene1809	-1.10151	8.1675e-27	1.16126e-25
gene6693	XP_024550568.1	p-loop containing nucleoside triphosphate hydrolasegene6693	-1.10227	9.74492e-20	1.06353e-18
gene5722	XP_024549815.1	HET-s/LopB domain-containing protein (Fragment)gene5722	-1.10275	6.21358e-25	8.27158e-24
gene6303	XP_001551966.1	Anaphase spindle elongation protein 1gene6303	-1.10299	3.22858e-07	1.59589e-06
gene3142	XP_001554379.1	Actin-bundling protein Sac6gene3142	-1.10308	7.66146e-40	1.62382e-38
gene7670	XP_024551276.1	gene7670	-1.10352	1.35352e-05	5.50497e-05
gene6531	XP_001552359.1	Glutamic acid rich proteingene6531	-1.10383	3.03601e-34	5.54994e-33
gene6903	XP_024550718.1	C2H2-type domain-containing proteingene6903	-1.10411	7.62468e-11	5.1932e-10
gene660	XP_024546401.1	gene660	-1.10473	0.00258907	0.00705089
gene173	XP_001555646.1	F-box domain-containing proteingene173	-1.10481	5.40704e-07	2.5999e-06
gene10059	XP_024552750.1	Metaphase-anaphase transition protein mlogene10059	-1.10484	4.61798e-06	2.0074e-05
gene6515	XP_024550456.1	Mitochondrial oxaloacetate transportergene6515	-1.10501	0.000420117	0.0013465
gene9952	XP_024552690.1	Flotillin domain-containing protein (SPFH domain/Band 7 family protein)gene9952	-1.10524	2.30704e-07	1.15657e-06
gene11602	XP_024554000.1	gene11602	-1.10563	0.0025423	0.00694756
gene4139	XP_001559822.1	Chromatin remodeling and histone acetyltransferase complexes subunitgene4139	-1.10642	2.23203e-07	1.12171e-06
gene163	XP_024546021.1	Thromboxane-A synthasegene163	-1.10704	0.00159708	0.00457066
gene3776	XP_001550341.1	UDP-N-acetylglucosamine pyrophosphorylasegene3776	-1.10753	5.31356e-29	8.14296e-28
gene5343	XP_024549549.1	gene5343	-1.10899	1.07822e-09	6.66933e-09
gene4499	XP_001550675.2	Alcohol dehydrogenase patDgene4499	-1.10976	3.39058e-11	2.37573e-10
gene2329	XP_024547578.1	S-adenosyl-L-methionine-dependent methyltransferasegene2329	-1.11003	0.00126711	0.00371781
gene4367	XP_024548913.1	Tetratricopeptide repeat-containing proteingene4367	-1.11041	0.000160503	0.000554905
gene11197	XP_024553622.1	Reverse transcriptasegene11197	-1.11084	8.53645e-17	8.16707e-16
gene3918	XP_024548649.1	DNA repair metallo-beta-lactamasegene3918	-1.11197	5.56455e-05	0.000206692
gene10088	XP_024552788.1	Putative 3-hydroxyisobutyrate dehydrogenase proteingene10088	-1.11198	2.16282e-07	1.08747e-06
gene7320	XP_001551806.2	Up-regulated during septation domain-containing proteingene7320	-1.11319	0.00538402	0.0135221
gene6122	XP_001552528.2	Aspartic-type endopeptidasegene6122	-1.11381	9.02612e-05	0.000325125
gene4037	XP_001559975.1	GPALPP motifs-containing protein 1gene4037	-1.1142	0.00114345	0.00337821
gene363	XP_024546171.1	UDPGP-domain-containing proteingene363	-1.11432	9.39378e-71	3.7129e-69
gene7378	XP_001546379.2	DNA repair endonuclease XPFgene7378	-1.11616	3.82566e-06	1.68735e-05
gene9479	XP_024552428.1	Sister chromatid cohesion protein pds5gene9479	-1.11619	5.49211e-14	4.56724e-13
gene11073	XP_024553507.1	1,3-beta-glucanosyltransferasegene11073	-1.11712	1.1467e-59	3.62308e-58
gene8699	XP_024551914.1	Streptomycin biosynthesis protein (Oxidoreductase)gene8699	-1.1186	0.000849502	0.00258052
gene1954	XP_024547318.1	Mannan endo-1,6-alpha-mannosidasegene1954	-1.11884	2.43263e-10	1.58415e-09
gene5877	XP_001552139.1	Bacterial alpha-L-rhamnosidasegene5877	-1.11895	0.0118461	0.0271839
gene4589	XP_024549057.1	OPT oligopeptide transportergene4589	-1.11939	1.8788e-10	1.23528e-09
gene988	XP_024551829.1	DNA repair protein RAD50gene988	-1.11957	2.95056e-105	1.74595e-103
gene2785	XP_001555494.1	Uricasegene2785	-1.11989	4.63766e-68	1.70776e-66
gene4549	XP_001548423.1	6-methylsalicylic acid decarboxylase atAgene4549	-1.12041	0.000289927	0.000958959
gene2086	XP_001554346.2	NAD(P)-binding Rossmann-fold containing proteingene2086	-1.1212	0.00599722	0.0148725
gene7822	XP_024551364.1	Sterol uptake control protein 2gene7822	-1.12142	4.46573e-73	1.82134e-71
gene3880	XP_001549043.2	SET domain-containing protein (Fragment)gene3880	-1.12251	1.06927e-08	6.11173e-08
gene10161	XP_001552834.1	gene10161	-1.12271	6.4994e-21	7.44232e-20
gene9133	XP_001552222.1	N-acetyltransferase domain-containing proteingene9133	-1.12273	7.22221e-32	1.22205e-30
gene5727	XP_024549819.1	gene5727	-1.12475	4.43509e-17	4.27933e-16
gene5997	XP_001545706.2	Murein transglycosylasegene5997	-1.12579	2.36138e-05	9.30821e-05
gene5143	XP_024549407.1	Related to TEL2 Protein involved in controlling telomere length and position effectgene5143	-1.126	0.0033186	0.00879661
gene1932	XP_001551068.1	Ankyrin repeat-containing domain-containing proteingene1932	-1.12725	1.47335e-22	1.815e-21
gene3489	XP_001557580.2	gene3489	-1.12727	0.000951901	0.00286438
gene11328	XP_001553392.1	Fungal transcriptional regulatory protein, N-terminalgene11328	-1.12752	0.00207071	0.00578386
gene3271	XP_001557289.1	Membrane-associating domain-domain-containing proteingene3271	-1.12762	3.24595e-30	5.1279e-29
gene9543	XP_024552464.1	gene9543	-1.12842	7.70082e-107	4.63725e-105
gene8391	XP_001556801.2	Negative regulator of sexual conjugation and meiosi sgene8391	-1.1295	3.98622e-34	7.24813e-33
gene10758	XP_001549520.2	gene10758	-1.13041	1.1295e-25	1.55204e-24
gene2306	XP_024547563.1	Carboxypeptidasegene2306	-1.13141	0.0221628	0.0470707
gene5312	XP_001547344.1	Class II aldolase/adducin N-terminalgene5312	-1.13289	2.82652e-05	0.000110096
gene10672	XP_001553683.1	Peptide hydrolasegene10672	-1.13448	2.75623e-13	2.20778e-12
gene6118	XP_024550132.1	DNA binding regulatory protein AmdXgene6118	-1.13459	2.16016e-05	8.57113e-05
gene10363	XP_024552987.1	Eukaryotic translation initiation factor 2 subunit betagene10363	-1.1356	4.10344e-29	6.29789e-28
gene1899	XP_001548010.1	gene1899	-1.13658	7.35886e-08	3.87913e-07
gene8509	XP_001558526.1	Ribosome biogenesis protein erb1gene8509	-1.13836	3.01296e-13	2.40403e-12
gene8445	XP_024551764.1	Intracellular protein transport proteingene8445	-1.1385	3.03801e-05	0.00011754
gene8263	XP_024551653.1	Modingene8263	-1.13874	2.22361e-11	1.58077e-10
gene6512	XP_001552330.2	Zn(2)-C6 fungal-type domain-containing protein (Fragment)gene6512	-1.13897	0.000689485	0.00212598
gene1640	XP_024547098.1	N-acetyltransferase domain-containing proteingene1640	-1.14003	3.34436e-10	2.15187e-09
gene9811	XP_001556362.2	Inositol hexakisphosphate kinasegene9811	-1.14402	2.95844e-08	1.62302e-07
gene10438	XP_024548840.1	1,3-beta-glucanosyltransferasegene10438	-1.14405	0.00281332	0.00760295
gene3111	XP_024548109.1	Related to ankyrin repeat domain-containing protein 28gene3111	-1.14509	0.000204618	0.000695441
gene7843	XP_024551375.1	gene7843	-1.14577	0.00125347	0.00368305
gene10610	XP_001548818.1	Similar to NACHT and Ankyrin domain proteingene10610	-1.14659	1.59576e-27	2.33036e-26
gene3632	XP_024548471.1	Dihydrolipoamide acetyltransferasegene3632	-1.14685	0.00584082	0.0145516
gene8070	XP_024551529.1	BZIP transcription factorgene8070	-1.14774	7.09011e-20	7.79608e-19
gene8005	XP_024551480.1	MFS general substrate transportergene8005	-1.14788	0.000552484	0.00173118
gene274	XP_024546101.1	Developmental regulator VelBgene274	-1.14856	3.40691e-15	3.02748e-14
gene4121	XP_024548768.1	Similar to cytochrome P450 alkane hydroxylasegene4121	-1.14998	0.00940621	0.0221818
gene9544	XP_024552465.1	Naringenin,2-oxoglutarate 3-dioxygenasegene9544	-1.15104	2.28471e-16	2.13595e-15
gene10857	XP_024553335.1	Cytochrome P450, E-class, group Igene10857	-1.15198	1.66872e-06	7.64326e-06
gene8598	XP_024551849.1	SUZ domaingene8598	-1.15221	0.0176891	0.0386271
gene6061	XP_024550084.1	Dihydrolipoyllysine-residue acetyltransferase component of acetoin cleaving systemgene6061	-1.15264	0.00218424	0.00606291
gene3339	XP_001557203.2	Ribosomal biogenesis protein Gar2gene3339	-1.15319	4.17841e-05	0.000158259
gene2753	XP_024547851.1	Ornithine cyclodeaminasegene2753	-1.15508	2.34479e-07	1.17435e-06
gene9134	XP_024552217.1	S-adenosyl-L-methionine-dependent methyltransferasegene9134	-1.15511	0.0207531	0.0443342
gene8628	XP_024551868.1	Sucrose/H+ symporter, plantgene8628	-1.1561	2.39975e-09	1.44507e-08
gene5184	XP_024549436.1	Amino acid/polyamine transporter Igene5184	-1.15619	0.0118411	0.0271788
gene5443	XP_024549613.1	C2H2 transcription factorgene5443	-1.15764	5.15427e-12	3.8402e-11
gene2524	XP_024547716.1	ATP-dependent DNA helicase PIF1gene2524	-1.15787	0.00413515	0.010706
gene3876	XP_024548622.1	Glutathione reductasegene3876	-1.15869	3.80451e-07	1.8617e-06
gene6417	XP_001553946.1	Reticulocyte-binding 2 like a proteingene6417	-1.16025	3.0913e-11	2.17645e-10
gene2914	XP_001554952.1	Phenol hydroxylasegene2914	-1.16028	1.60891e-05	6.49464e-05
gene9488	XP_024552431.1	MFS general substrate transportergene9488	-1.16106	1.2107e-11	8.78378e-11
gene11042	XP_001548469.1	gene11042	-1.16121	0.00240536	0.00660153
gene617	XP_024546368.1	Homeobox transcriptional regulatorgene617	-1.16181	3.66021e-06	1.61855e-05
gene10111	XP_024552802.1	Spraygene10111	-1.16189	0.00143899	0.0041719
gene11175	XP_001555104.1	Alpha/beta-hydrolasegene11175	-1.16203	0.0053233	0.0133762
gene6135	XP_001552511.2	BcPtpBgene6135	-1.16227	5.42693e-05	0.000202094
gene10866	XP_024553344.1	gene10866	-1.1638	1.44232e-131	1.09371e-129
gene5811	XP_024549882.1	Calcium calmodulin-dependent protein kinasegene5811	-1.16381	1.32618e-47	3.35212e-46
gene4035	XP_001559977.1	Chitin synthesis regulation, Congo red resistance, RCR proteingene4035	-1.16495	5.77551e-18	5.84806e-17
gene5050	XP_024549342.1	D-arabinitol dehydrogenasegene5050	-1.16584	0.00198505	0.00556281
gene6207	XP_024550190.1	gene6207	-1.16587	5.00209e-13	3.96335e-12
gene3300	XP_024548245.1	gene3300	-1.1662	0.0128644	0.0291678
gene4078	XP_024548743.1	MFS general substrate transportergene4078	-1.16849	4.98747e-16	4.57908e-15
gene9429	XP_001547720.2	Zinc finger domain-containing proteingene9429	-1.16944	0.0117194	0.0269538
gene10917	XP_001558327.1	P-loop containing nucleoside triphosphate hydrolase proteingene10917	-1.17018	2.94753e-06	1.31476e-05
gene3189	XP_001550879.1	Branched-chain amino acid aminotransferase IIgene3189	-1.17043	7.65574e-33	1.33512e-31
gene8308	XP_024551673.1	Phosphoacetylglucosamine mutasegene8308	-1.17055	1.30415e-24	1.72265e-23
gene6082	XP_024550102.1	Trichodiene oxygenasegene6082	-1.17079	0.0148352	0.0330004
gene7568	XP_001555766.1	GCN5-related N-acetyltransferase proteingene7568	-1.17403	8.91007e-06	3.71235e-05
gene2178	XP_024547472.1	BZIP-type transcription factorgene2178	-1.17467	1.61354e-46	3.98019e-45
gene3858	XP_024548617.1	gene3858	-1.17499	0.00621052	0.0153531
gene9798	XP_024552615.1	NB-ARC domain-containing proteingene9798	-1.17823	1.56772e-05	6.33585e-05
gene4886	XP_024549223.1	CoA-transferase family IIIgene4886	-1.17825	0.00152692	0.0043957
gene4677	XP_024549107.1	Cell surface spherulin 4 proteingene4677	-1.17896	1.90923e-30	3.03963e-29
gene7012	XP_001554536.1	Transmembrane transportgene7012	-1.17927	2.11091e-08	1.17315e-07
gene4657	XP_001560214.1	Inositol-1-monophosphatasegene4657	-1.18075	5.25324e-22	6.32675e-21
gene4700	XP_024549117.1	Similar to campothecin resistance conferring protein rcaA of Aspergillus nidulansgene4700	-1.1808	9.14408e-08	4.78568e-07
gene8372	XP_024551715.1	F-box domain-containing proteingene8372	-1.18162	6.0654e-06	2.59038e-05
gene2947	XP_001554912.1	DNA-apurinic or apyrimidinic site lyase 1gene2947	-1.18163	3.58166e-12	2.70195e-11
gene10820	XP_024553310.1	FAD/FMN-containing isoamyl alcohol oxidase MreAgene10820	-1.18429	1.06903e-06	4.98345e-06
gene4617	XP_001560159.1	Aldehyde reductasegene4617	-1.18513	0.000922078	0.00278282
gene10948	XP_001558370.1	Alanyl-tRNA editing protein AlaX-Lgene10948	-1.18681	0.00231493	0.00638242
gene10151	XP_024552833.1	Formiminoglutamate hydrolasegene10151	-1.18985	1.06647e-23	1.37672e-22
gene3585	XP_024548452.1	Related to BSC1 Transcript encoded by this ORF shows a high level of stop codon bypassgene3585	-1.19033	7.04536e-44	1.6429e-42
gene4104	XP_024548757.1	Dictyostelium protein kinasegene4104	-1.19258	2.33385e-14	1.97289e-13
gene4402	XP_024548935.1	GPI biosynthesis protein Pig-Fgene4402	-1.19312	0.000328267	0.00106987
gene5435	XP_024549606.1	Putative Ent-kaurene oxidasegene5435	-1.19358	0.0129091	0.0292627
gene10108	XP_001550097.1	Transient receptor potential ion channelgene10108	-1.19434	4.51397e-44	1.05743e-42
gene2015	XP_001547592.2	Transcriptional activatorgene2015	-1.19679	8.74981e-06	3.65152e-05
gene3815	XP_001552059.1	Cell division cycle cofactor-apc complexgene3815	-1.19841	1.13993e-13	9.34308e-13
gene6064	XP_001547131.1	Histidine acid phosphatasegene6064	-1.19923	0.000675307	0.00208478
gene11351	XP_024553774.1	Zinc-finger double domain-containing protein 1gene11351	-1.19982	8.03599e-07	3.79099e-06
gene2032	XP_024547368.1	Mitochondrial substrate carrier proteingene2032	-1.20029	0.0127622	0.0289554
gene10806	XP_024553298.1	AdhP, Zn-dependent alcohol dehydrogenasegene10806	-1.2004	0.000137718	0.00048166
gene10054	XP_024552747.1	Clavaminate synthase-like proteingene10054	-1.20087	0.000301172	0.00099135
gene1844	XP_001550544.1	gene1844	-1.2014	6.56033e-191	8.61001e-189
gene9345	XP_001551237.1	FAD-dependent pyridine nucleotide-disulfide oxidoreductasegene9345	-1.20157	5.80081e-14	4.80833e-13
gene706	XP_024546431.1	Oxidoreductasegene706	-1.20265	0.00407407	0.0105666
gene5289	XP_024549506.1	Salicylate hydroxylasegene5289	-1.20606	1.30157e-14	1.11407e-13
gene45	XP_001547460.1	p-loop containing nucleoside triphosphate hydrolasegene45	-1.20653	4.3437e-10	2.76877e-09
gene5698	XP_001548924.1	Subunit Spc24 of kinetochore-associated Ndc80 complexgene5698	-1.2086	2.01271e-05	8.02027e-05
gene9802	XP_001556350.1	Secretory pathway protein Ssp120gene9802	-1.20967	0.000160146	0.000553855
gene6542	XP_001552373.2	gene6542	-1.21166	1.07828e-14	9.30719e-14
gene3095	XP_001554449.1	Mitochondrial protein sortinggene3095	-1.21225	6.97049e-74	2.92446e-72
gene5729	XP_001546995.1	Endosomal spry domain-containing proteingene5729	-1.21263	2.60382e-43	5.99925e-42
gene7310	XP_024551030.1	Putative transcriptional regulatory proteingene7310	-1.21289	0.000474915	0.00150797
gene6289	XP_001551952.1	Endoprotease Endo-Pro-Aspergillus nigergene6289	-1.21388	0.000723157	0.00222511
gene9681	XP_001555275.1	Hsp90 associated co-chaperonegene9681	-1.21658	2.57192e-30	4.08832e-29
gene1255	XP_024546856.1	Related to RNQ1-prion, epigenetic modifier of protein functiongene1255	-1.21683	4.80877e-43	1.10128e-41
gene4875	XP_024549219.1	Acid proteasegene4875	-1.21689	0.00033756	0.00109806
gene11414	XP_024553830.1	gene11414	-1.2171	0.00349673	0.00923055
gene8182	XP_024551595.1	RING-type domain-containing proteingene8182	-1.219	0.00302984	0.00809828
gene8924	XP_001550276.1	Oxidoreductasegene8924	-1.21979	9.39145e-06	3.90021e-05
gene6851	XP_024550681.1	FAD binding domain family proteingene6851	-1.22102	2.05873e-13	1.66208e-12
gene312	XP_024546128.1	Pre-mRNA-processing factor 39gene312	-1.2218	1.32019e-13	1.07602e-12
gene2751	XP_001555445.1	Tryprostatin B 6-hydroxylasegene2751	-1.22215	0.000327579	0.00106797
gene3030	XP_001546470.1	Saccharopine dehydrogenasegene3030	-1.22261	4.69074e-35	8.76262e-34
gene2695	XP_024547811.1	gene2695	-1.22329	4.53791e-134	3.60113e-132
gene279	XP_001549961.1	Lanosterol 14-alpha-demethylasegene279	-1.22456	1.45282e-16	1.37454e-15
gene11660	XP_024554064.1	Polyketide synthase, enoylreductasegene11660	-1.22459	6.66983e-08	3.53594e-07
gene677	XP_001561221.1	Phospho-2-dehydro-3-deoxyheptonate aldolasegene677	-1.22483	1.14301e-15	1.0364e-14
gene4649	XP_024549093.1	ABC transporter proteingene4649	-1.22553	3.00002e-14	2.52144e-13
gene6897	XP_001547834.1	Sulfate transporter proteingene6897	-1.22669	7.86672e-19	8.29368e-18
gene669	XP_024546408.1	Telomerase reverse transcriptasegene669	-1.22761	4.04442e-06	1.77923e-05
gene1076	XP_024546707.1	gene1076	-1.22951	0.0024532	0.00671732
gene4034	XP_024548724.1	gene4034	-1.22983	8.12181e-21	9.23811e-20
gene9592	XP_001557048.1	Mrna cap methyltransferasegene9592	-1.23035	0.000108164	0.000385944
gene157	XP_024546014.1	gene157	-1.23131	7.36995e-05	0.00026897
gene10344	XP_024552972.1	gene10344	-1.23237	3.76969e-51	1.02091e-49
gene7365	XP_001551740.1	Low affinity copper transportergene7365	-1.23244	6.19129e-09	3.6073e-08
gene10400	XP_024553019.1	Hydroxyproline-rich glyco DZ-HRGP proteingene10400	-1.23373	6.29976e-29	9.62547e-28
gene1108	XP_024546731.1	Cyclin domain-containing proteingene1108	-1.23395	0.00552956	0.0138442
gene11551	XP_024553957.1	Related to WSC4 Cell wall integrity and stress response component 4gene11551	-1.23424	0.00202695	0.00566781
gene3873	XP_024548621.1	Depudecin biosynthesis cluster-specific transcription activatorgene3873	-1.23567	0.000168684	0.000580832
gene4160	XP_001559795.1	Saccharopine dehydrogenasegene4160	-1.23588	1.16706e-23	1.5009e-22
gene3263	XP_024548222.1	Cholestenol delta-isomerasegene3263	-1.2361	0.00254009	0.00694335
gene160	XP_024546016.1	Zn(2)-C6 fungal-type domain-containing proteingene160	-1.23695	0.00935356	0.0220678
gene6194	XP_024550186.1	Metallo-dependent hydrolasegene6194	-1.23735	0.00188139	0.00530865
gene9518	XP_024552448.1	gene9518	-1.23754	0.000323551	0.00105686
gene463	XP_024546254.1	gene463	-1.23845	0.0087981	0.0209164
gene6481	XP_024550435.1	Glycosyltransferase family 8 proteingene6481	-1.23963	0.000490739	0.00155532
gene10729	XP_024553245.1	Methylenetetrahydrofolate dehydrogenase nadgene10729	-1.24058	2.46469e-09	1.48331e-08
gene5632	XP_001558631.1	Galactose oxidasegene5632	-1.24252	0.00554867	0.013888
gene5581	XP_001558692.1	Transcription factor Zn C2H2 proteingene5581	-1.24269	5.20321e-21	5.97814e-20
gene5748	XP_001547022.2	Winged helix-turn-helix transcription repressor DNA-bindinggene5748	-1.2432	9.04066e-05	0.000325534
gene9279	XP_001553840.2	RNA-directed RNA polymerasegene9279	-1.24423	9.265e-14	7.63039e-13
gene9716	XP_024552571.1	Double-strand break repair proteingene9716	-1.24443	1.7939e-08	1.00296e-07
gene1394	XP_001558875.1	YSIRK family gram-positive signal peptidegene1394	-1.24602	3.08226e-17	3.005e-16
gene10002	XP_001554720.1	Glutaminase Agene10002	-1.24659	0.00014331	0.000499172
gene4767	XP_001560369.1	Isopenicillin N synthasegene4767	-1.24883	0.0133574	0.0301055
gene1599	XP_024547076.1	gene1599	-1.25127	0.000667774	0.00206339
gene10841	XP_024553325.1	gene10841	-1.25351	0.00297183	0.00798285
gene3243	XP_024548205.1	Aspartic-type endopeptidase ctsDgene3243	-1.25524	3.53271e-06	1.56691e-05
gene1818	XP_024547227.1	Cysteine proteasegene1818	-1.25602	1.3428e-22	1.65817e-21
gene7701	XP_001557020.1	Transcription factor IIIAgene7701	-1.25621	0.0202687	0.0434626
gene5501	XP_001551446.1	CCAAT-binding factor subunit Cgene5501	-1.26256	5.74605e-11	3.94516e-10
gene10137	XP_024552823.1	Prostacyclin synthasegene10137	-1.26313	1.39662e-17	1.38004e-16
gene1733	XP_024547172.1	gene1733	-1.26326	6.64096e-07	3.16055e-06
gene2727	XP_024547831.1	Class II aaRS and biotin synthetasegene2727	-1.26383	7.15596e-19	7.56773e-18
gene7466	XP_001553198.1	Signal peptide-containing proteingene7466	-1.26769	0.00490152	0.01242
gene7706	XP_024551294.1	Magnesium transport protein CorA, transmembrane regiongene7706	-1.27075	4.59088e-07	2.23051e-06
gene5930	XP_001549593.2	gene5930	-1.27391	3.36678e-09	2.00498e-08
gene3146	XP_024548139.1	DNA methylase, N-6 adenine-specific, conserved sitegene3146	-1.27418	3.10652e-06	1.38448e-05
gene10178	XP_001552814.1	WW domain-containing oxidoreductasegene10178	-1.27574	9.46939e-08	4.9433e-07
gene2611	XP_001560773.1	Ob-fold nucleic acid binding domain-containing proteingene2611	-1.2758	1.09653e-07	5.69229e-07
gene9240	XP_024552283.1	Alpha beta-hydrolasegene9240	-1.27891	8.90471e-51	2.39259e-49
gene8648	XP_024551883.1	Metallo-beta-lactamase family proteingene8648	-1.27945	0.000226532	0.000766107
gene7613	XP_024551245.1	Cytochrome b561 ferric reductase transmembranegene7613	-1.28145	3.64882e-07	1.79065e-06
gene11006	XP_001545239.2	Metallopeptidase MepBgene11006	-1.28207	7.13588e-12	5.27437e-11
gene24	XP_001545604.2	Kinesin light chaingene24	-1.28213	0.0213136	0.0453976
gene560	XP_001561376.1	Major facilitator superfamily transporter multidrug resistance proteingene560	-1.28325	3.54599e-11	2.48292e-10
gene4177	XP_024548793.1	gene4177	-1.28362	0.00154873	0.00444847
gene11198	XP_024553623.1	HET domain-containing proteingene11198	-1.28379	0.00611328	0.0151346
gene6361	XP_001554672.1	gene6361	-1.28384	3.2707e-11	2.29487e-10
gene4769	XP_001560371.2	Annexingene4769	-1.28427	1.06666e-40	2.31344e-39
gene1854	XP_001545454.2	Activating signal cointegrator 1 complex subunit 2gene1854	-1.28657	0.000114963	0.000408497
gene1241	XP_024546845.1	Cation transmembrane transportergene1241	-1.28922	0.00011938	0.000422433
gene5193	XP_024549443.1	DNA mismatch repair protein MutTgene5193	-1.28937	0.00796956	0.019185
gene5104	XP_001559130.2	Nucleotide-diphospho-sugar transferasegene5104	-1.29031	1.55562e-11	1.1191e-10
gene3620	XP_001557737.1	Pre-mRNA-splicing factorgene3620	-1.29147	8.01232e-05	0.000291132
gene3003	XP_024548028.1	gene3003	-1.29331	7.36152e-09	4.26726e-08
gene6394	XP_024550368.1	Nuclear pore proteingene6394	-1.29392	2.68644e-16	2.50238e-15
gene9997	XP_024552706.1	Dye-decolorizing peroxidasegene9997	-1.29534	0.00019906	0.000677678
gene17	XP_024545910.1	Vacuolar glutathione S-conjugate transportergene17	-1.29565	6.3795e-22	7.64718e-21
gene8876	XP_024552042.1	Peptidase A1 domain-containing proteingene8876	-1.29809	2.23873e-05	8.86572e-05
gene1039	XP_001556495.2	gene1039	-1.30121	4.9065e-24	6.38219e-23
gene3039	XP_024548062.1	Kinesin light chaingene3039	-1.30297	1.20753e-07	6.23687e-07
gene1921	XP_024547301.1	gene1921	-1.30645	1.83314e-12	1.40779e-11
gene10191	XP_024552862.1	Cell wall transcription factor ACE2gene10191	-1.30662	4.64174e-158	4.7047e-156
gene4365	XP_024548912.1	Peptidyl-prolyl cis-trans isomerasegene4365	-1.30736	8.12724e-181	9.67425e-179
gene11570	XP_024553972.1	S-adenosyl-L-methionine-dependent methyltransferasegene11570	-1.30785	3.36497e-08	1.83621e-07
gene3808	XP_001552050.1	Carboxylic ester hydrolasegene3808	-1.3082	5.54499e-14	4.60374e-13
gene2050	XP_024547383.1	FAD binding domain proteingene2050	-1.30925	0.0106638	0.0248441
gene2481	XP_024547695.1	RBR-type E3 ubiquitin transferasegene2481	-1.31018	9.52349e-05	0.000342197
gene2573	XP_001560717.1	Serine hydrolase FSHgene2573	-1.31031	1.02135e-36	2.00298e-35
gene2345	XP_001555061.1	gene2345	-1.3112	4.31332e-24	5.63208e-23
gene9819	XP_001556372.1	gene9819	-1.31151	0.00955687	0.0224905
gene10013	XP_024552717.1	gene10013	-1.31193	1.37345e-13	1.11765e-12
gene10343	XP_024552970.1	gene10343	-1.31223	3.2623e-39	6.7331e-38
gene2769	XP_001555470.2	ATP-grasp superfamily proteingene2769	-1.31279	0.00182119	0.005153
gene1339	XP_001558947.1	Phospholipase PldAgene1339	-1.31549	4.22611e-17	4.08524e-16
gene11613	XP_001549138.1	Fatty acid hydroxylasegene11613	-1.31649	1.26285e-75	5.40912e-74
gene1665	XP_024547118.1	HET-domain-containing proteingene1665	-1.31668	2.05704e-08	1.14445e-07
gene7617	XP_024551246.1	S-adenosyl-L-methionine-dependent methyltransferasegene7617	-1.31963	1.54283e-32	2.68148e-31
gene6353	XP_001554686.2	Viral A-type inclusion protein repeat proteingene6353	-1.31969	2.55057e-08	1.40528e-07
gene3643	XP_024548484.1	Proline-specific permeasegene3643	-1.32132	1.03695e-05	4.27689e-05
gene3224	XP_024548191.1	Argininosuccinate lyasegene3224	-1.3234	3.05201e-18	3.12434e-17
gene10417	XP_001547862.1	Recombination hotspot-binding protein (Translin)gene10417	-1.32459	2.46996e-06	1.11094e-05
gene5944	XP_001549609.1	Mitochondrial medium-chain specific acyl-CoA dehydrogenasegene5944	-1.32567	1.71886e-16	1.6158e-15
gene4248	XP_024548846.1	WW domain-containing oxidoreductasegene4248	-1.32689	9.22822e-10	5.73584e-09
gene8627	XP_024551867.1	Transcription factor lepEgene8627	-1.32738	1.24529e-21	1.47718e-20
gene10316	XP_024552952.1	Tubulin gamma chaingene10316	-1.32744	2.35146e-06	1.05904e-05
gene9841	XP_001556405.1	Chromatin structure-remodeling complex subunitgene9841	-1.32941	4.71413e-09	2.77029e-08
gene5635	XP_024549746.1	Alpha-1,3-mannosyltransferase CMT1gene5635	-1.33487	3.0737e-07	1.52363e-06
gene7789	XP_001548055.2	DRBM domain-containing proteingene7789	-1.33508	1.19776e-24	1.58417e-23
gene28	XP_024545918.1	Zinc-binding alcohol dehydrogenase domain-containing protein cipBgene28	-1.33518	0.0102579	0.0239913
gene459	XP_024546250.1	3'-5' exonuclease domain-containing proteingene459	-1.33528	0.00671414	0.016455
gene9939	XP_001554811.1	Cytochrome P450 alkane hydroxylasegene9939	-1.33831	7.36484e-87	3.6247e-85
gene11204	XP_001546895.1	gene11204	-1.3385	9.28582e-07	4.35451e-06
gene10321	XP_024552956.1	gene10321	-1.33939	2.53787e-10	1.64954e-09
gene5212	XP_024549455.1	NADPH-dependent FMN reductasegene5212	-1.34192	2.68481e-32	4.63481e-31
gene3915	XP_024548647.1	Ring finger membranegene3915	-1.34553	3.79916e-17	3.67947e-16
gene6195	XP_001553508.1	2-oxoglutarate-dependent dioxygenase gloFgene6195	-1.34595	0.0182081	0.0395915
gene4936	XP_024549259.1	gene4936	-1.3489	0.0171173	0.0375144
gene9974	XP_001554758.1	gene9974	-1.34936	3.54734e-09	2.10517e-08
gene7001	XP_001554549.1	Similar to transcription factor Zn, C2H2gene7001	-1.35218	1.90664e-05	7.62731e-05
gene812	XP_024546509.1	Putative sterigmatocystin biosynthesis P450 monooxygenase stcF proteingene812	-1.35262	1.36827e-11	9.86407e-11
gene5100	XP_001559144.1	Zn(2)-C6 fungal-type domain-containing proteingene5100	-1.35816	6.58498e-72	2.63322e-70
gene9455	XP_024552416.1	DNA ligasegene9455	-1.35973	3.3419e-15	2.97488e-14
gene9615	XP_024552513.1	Arrestin domain-containing protein (Fragment)gene9615	-1.35996	1.49465e-05	6.05251e-05
gene10120	XP_024552813.1	Alcohol dehydrogenasegene10120	-1.36042	3.13399e-05	0.000120839
gene10589	XP_024553149.1	Zn(2)-C6 fungal-type domain-containing proteingene10589	-1.36045	0.000254777	0.000851897
gene9422	XP_001547711.2	Diaminopropionate ammonia-lyasegene9422	-1.36045	1.30713e-05	5.32899e-05
gene3201	XP_024548170.1	Phosphatidylserine decarboxylase proenzyme 1gene3201	-1.36136	5.09623e-34	9.21733e-33
gene6010	XP_001549788.1	Naringenin,2-oxoglutarate 3-dioxygenasegene6010	-1.36182	1.47199e-07	7.54949e-07
gene8254	XP_001556623.1	Tpr domain-containing proteingene8254	-1.36279	4.30343e-06	1.88299e-05
gene8536	XP_024551820.1	Translation elongation factor 1 betagene8536	-1.36297	2.25873e-70	8.7255e-69
gene7573	XP_001555759.1	Redoxin domain-containing proteingene7573	-1.36785	8.14469e-78	3.65689e-76
gene4135	XP_024548774.1	gene4135	-1.36998	8.87592e-05	0.000320278
gene8116	XP_024551557.1	Glucose-methanol-choline oxidoreductasegene8116	-1.37042	0.00468409	0.0119449
gene6697	XP_001550131.1	Zn(2)-C6 fungal-type domain-containing protein (Fragment)gene6697	-1.37089	2.80535e-09	1.68042e-08
gene9372	XP_024552371.1	Similar to transcription factor Cys6gene9372	-1.37286	5.789e-08	3.093e-07
gene8420	XP_001556839.1	gene8420	-1.37418	2.6262e-09	1.57495e-08
gene1928	XP_001551072.1	Multicopper oxidasegene1928	-1.37525	7.49628e-269	1.32309e-266
gene6922	XP_001550422.1	NEK protein kinasegene6922	-1.37677	6.93013e-12	5.12599e-11
gene7008	XP_024550790.1	Helicase ATP-binding domain-containing proteingene7008	-1.37821	2.88689e-07	1.43531e-06
gene25	XP_001545605.1	Vanillyl alcohol oxidasegene25	-1.37877	0.0167073	0.0366943
gene8314	XP_024551679.1	Homeobox domain-containing protein (Fragment)gene8314	-1.3796	8.84057e-15	7.66957e-14
gene1032	XP_001556505.1	gene1032	-1.3806	0.00025312	0.000847625
gene8367	XP_001556770.1	Glycerol dehydrogenasegene8367	-1.38446	9.56768e-55	2.759e-53
gene7554	XP_024551211.1	MFS general substrate transportergene7554	-1.38479	0.000756404	0.00231697
gene6937	XP_001550439.2	D-2-hydroxyacid dehydrogenase proteingene6937	-1.38489	7.8721e-31	1.27511e-29
gene3889	XP_024548630.1	Probable regulatory subunit of protein phosphatase-1gene3889	-1.39226	1.26391e-25	1.72977e-24
gene4985	XP_024549286.1	Zn(2)-C6 fungal-type domain-containing protein (Fragment)gene4985	-1.39346	3.12759e-05	0.000120637
gene2732	XP_024547837.1	Exocyst complex componentgene2732	-1.3936	1.30866e-05	5.33312e-05
gene10115	XP_024552809.1	Transmembrane alpha-helix domain-containing protein (Fragment)gene10115	-1.39456	1.3981e-48	3.62338e-47
gene4694	XP_024549112.1	Elongation factor 2 proteingene4694	-1.39586	1.30639e-27	1.91872e-26
gene2504	XP_001560614.1	Glycoside hydrolasegene2504	-1.39684	5.09231e-12	3.79679e-11
gene6396	XP_001554622.1	Bacilysin biosynthesis oxidoreductase BacCgene6396	-1.40263	1.2824e-09	7.87988e-09
gene3899	XP_001549070.1	Glycoside hydrolasegene3899	-1.40552	7.95373e-26	1.10328e-24
gene4439	XP_024548961.1	Carbon-nitrogen ligase activity, with glutamine as amido-N-donorgene4439	-1.40614	0.00106263	0.00316408
gene2917	XP_024547970.1	Potassium channel, voltage-dependent transportergene2917	-1.40703	7.01714e-24	9.08148e-23
gene843	XP_001560980.1	Citrinin biosynthesis oxydoreductase CtnBgene843	-1.40827	2.18256e-11	1.55266e-10
gene10397	XP_024553016.1	Heat shock protein Hsp70gene10397	-1.41036	1.19405e-19	1.29486e-18
gene5485	XP_024549651.1	Acid phosphatase proteingene5485	-1.41055	0.000163983	0.000565979
gene7349	XP_001551763.1	ATP-dependent bile acid permeasegene7349	-1.41122	3.42892e-92	1.81875e-90
gene304	XP_001549928.1	Nucleotide-binding, alpha-beta plaitgene304	-1.41199	9.39151e-18	9.35222e-17
gene5228	XP_024549469.1	Zygote-specific proteingene5228	-1.41228	0.000599274	0.00186865
gene4420	XP_024548947.1	CAMK/CAMKL/KIN4 protein kinase, variantgene4420	-1.41558	2.51789e-16	2.34965e-15
gene9434	XP_024552406.1	Acyl-CoA N-acyltransferasegene9434	-1.41585	1.41772e-06	6.54339e-06
gene8546	XP_024551825.1	Zn(2)-C6 fungal-type domain-containing proteingene8546	-1.41623	0.00747769	0.0181267
gene3194	XP_024548166.1	gene3194	-1.4165	2.88105e-40	6.15727e-39
gene2708	XP_024547817.1	Inosine triphosphate pyrophosphatasegene2708	-1.41665	4.67578e-08	2.52059e-07
gene1293	XP_001559006.1	Isotrichodermin C-15 hydroxylasegene1293	-1.41742	6.07113e-05	0.000224288
gene7083	XP_001548571.1	Specific RNA polymerase II transcription factorgene7083	-1.41772	1.54216e-27	2.2553e-26
gene11219	XP_024553652.1	ATP-dependent RNA helicasegene11219	-1.41975	0.000881902	0.0026726
gene8323	XP_001550407.1	Glycoside hydrolasegene8323	-1.42035	5.9831e-07	2.86478e-06
gene7503	XP_001554184.2	K potassium transportergene7503	-1.42127	0.000251486	0.000842427
gene6310	XP_024550301.1	Enhancer of mRNA decappinggene6310	-1.42454	9.35996e-07	4.38526e-06
gene9926	XP_024552678.1	gene9926	-1.42465	5.15979e-07	2.49037e-06
gene8373	XP_001556777.2	gene8373	-1.42495	0.00075603	0.00231654
gene6246	XP_024550236.1	Response to stressgene6246	-1.4267	1.02614e-58	3.15454e-57
gene7475	XP_024551156.1	gene7475	-1.4273	9.81421e-05	0.000352149
gene11652	XP_024554058.1	gene11652	-1.42952	0.000423328	0.00135595
gene1793	XP_001550618.2	gene1793	-1.43296	0.00541933	0.0135975
gene10070	XP_024552761.1	Serine hydrolase FSHgene10070	-1.43483	0.000237773	0.000800189
gene4449	XP_001548122.2	Phosphatase 4 core regulatory subunit R2gene4449	-1.4356	8.07236e-09	4.6661e-08
gene8157	XP_001545898.2	Related to Expression is GCR1 dependentgene8157	-1.43625	2.21289e-23	2.80711e-22
gene8249	XP_024551645.1	gene8249	-1.43866	0.00698107	0.0170521
gene514	XP_024546292.1	MPR-typeG-protein-coupled receptorgene514	-1.44018	0.00237706	0.00653435
gene176	XP_024546029.1	WSC domain-containing proteingene176	-1.44035	1.28041e-95	7.08519e-94
gene8481	XP_001558564.2	gene8481	-1.44108	0.00579087	0.0144377
gene9249	XP_001553879.2	Chorismate mutasegene9249	-1.44363	4.47104e-33	7.85078e-32
gene6080	XP_001545393.1	Glutathione S-transferasegene6080	-1.44438	2.46889e-05	9.69543e-05
gene6453	XP_024550409.1	gene6453	-1.44589	2.52431e-21	2.93318e-20
gene10027	XP_024552726.1	Cyclin-dependent protein kinasegene10027	-1.44637	0.00505245	0.0127457
gene8810	XP_024551994.1	Hercynylcysteine sulfoxide lyasegene8810	-1.44668	1.92929e-05	7.70889e-05
gene3121	XP_024548116.1	gene3121	-1.44932	0.000139744	0.000487912
gene4699	XP_024549116.1	Heterokaryon incompatibility proteingene4699	-1.44978	0.000876001	0.00265629
gene7640	XP_001555666.1	gene7640	-1.45033	0.00834262	0.0200149
gene9960	XP_001554783.1	RING finger protein Znf1gene9960	-1.45042	3.25664e-34	5.93207e-33
gene7092	XP_024550842.1	gene7092	-1.45261	0.0220442	0.046848
gene7459	XP_024551137.1	Glucosamine 6-phosphate N-acetyltransferasegene7459	-1.4534	5.38732e-30	8.47158e-29
gene9768	XP_024552604.1	Similar to Platelet-activating factor acetylhydrolase plasma/intracellular isoform IIgene9768	-1.45345	0	0
gene5517	XP_024549675.1	gene5517	-1.45517	0.0071138	0.0173473
gene10877	XP_024553351.1	gene10877	-1.46133	3.87242e-05	0.000147589
gene4990	XP_024549290.1	Related to integral membrane protein pth11gene4990	-1.46135	0.00169319	0.00482148
gene79	XP_001547254.1	Multicopper oxidasegene79	-1.4619	1.75131e-05	7.04999e-05
gene3456	XP_001557542.1	RNA polymerase II transcriptional coactivatorgene3456	-1.46206	1.97765e-10	1.2986e-09
gene5504	XP_024549668.1	gene5504	-1.4641	8.35277e-09	4.82274e-08
gene5880	XP_024549931.1	Heme bindinggene5880	-1.4645	3.62733e-12	2.73439e-11
gene3900	XP_001549071.1	Clavaminate synthasegene3900	-1.46497	2.01055e-18	2.08531e-17
gene5885	XP_024549939.1	Similar to transcription factor Zn, C2H2gene5885	-1.46735	0.000336362	0.00109486
gene2054	XP_024547388.1	gene2054	-1.47171	0.00012066	0.000426519
gene5045	XP_024549338.1	Phosphoribosylaminoimidazole-succinocarboxamidegene5045	-1.47205	5.88256e-14	4.87215e-13
gene5472	XP_024549638.1	Homeobox domain-containing proteingene5472	-1.47794	1.17242e-25	1.60885e-24
gene3766	XP_001550353.1	Acetyl-hydrolasegene3766	-1.47905	1.5741e-11	1.13161e-10
gene8237	XP_001556605.2	Non-canonical non-ribosomal peptide synthetasegene8237	-1.47989	0.000341917	0.00111117
gene7258	XP_001551694.1	Glutamate decarboxylasegene7258	-1.48453	7.51594e-24	9.71473e-23
gene8795	XP_024551986.1	Transcriptional regulator medusagene8795	-1.4862	7.19883e-46	1.75463e-44
gene9264	XP_001553859.1	DHH phosphoesterasegene9264	-1.48745	1.33142e-07	6.84568e-07
gene447	XP_001547280.1	MFS general substrate transportergene447	-1.48763	0.00242033	0.00663548
gene3191	XP_001545175.1	Phosphopantothenoylcysteine decarboxylasegene3191	-1.48963	1.01249e-10	6.81003e-10
gene7984	XP_024551463.1	Eukaryotic translation initiation factor 6gene7984	-1.49004	3.98376e-118	2.66548e-116
gene162	XP_024546019.1	Integral membrane protein (Pth11), putativegene162	-1.49243	0.000378771	0.00122202
gene9049	XP_024552158.1	PLD phosphodiesterase domain-containing proteingene9049	-1.4949	1.13984e-13	9.34308e-13
gene10145	XP_001552855.1	MFS general substrate transportergene10145	-1.5007	0.000176388	0.000604515
gene135	XP_024545997.1	Short chain dehydrogenase sirQgene135	-1.5012	6.27002e-08	3.33089e-07
gene8352	XP_024551705.1	ABC transportergene8352	-1.50126	5.02223e-08	2.70024e-07
gene9525	XP_024552450.1	gene9525	-1.5027	9.2641e-34	1.66089e-32
gene8018	XP_001551373.2	VWFA domain-containing protein (Fragment)gene8018	-1.50409	1.24519e-59	3.92215e-58
gene6774	XP_024550633.1	gene6774	-1.50664	3.36962e-24	4.4111e-23
gene7881	XP_001557473.2	Phosphatidate phosphatasegene7881	-1.50771	1.2826e-17	1.26983e-16
gene10799	XP_024553295.1	gene10799	-1.5079	4.08387e-05	0.000154897
gene773	XP_001561080.1	RING-type domain-containing proteingene773	-1.50964	4.51958e-20	4.99643e-19
gene5938	XP_024549989.1	Thiamine thiazole synthasegene5938	-1.51043	1.55932e-167	1.6124e-165
gene8641	XP_001549080.2	Phosphoesterasegene8641	-1.51187	3.94382e-10	2.52331e-09
gene2229	XP_024547512.1	Putative hydroxyisocaproate proteingene2229	-1.51224	0.000527472	0.00166043
gene3516	XP_024546698.1	Condensin complex subunit 2gene3516	-1.51257	2.22696e-26	3.14013e-25
gene4232	XP_001559762.2	Short-chain dehydrogenasegene4232	-1.5135	0.00418851	0.0108305
gene5555	XP_024549696.1	Pisatin demethylasegene5555	-1.51394	0.000188799	0.00064446
gene9760	XP_024552600.1	gene9760	-1.51407	2.62038e-35	4.91297e-34
gene8873	XP_001557861.1	Tripeptidyl-peptidase sed2gene8873	-1.51554	1.13197e-60	3.64403e-59
gene7063	XP_001548597.1	gene7063	-1.51634	1.0755e-05	4.42874e-05
gene6264	XP_001553408.1	Glycosidasegene6264	-1.51712	8.0759e-89	4.11308e-87
gene7414	XP_024551106.1	Vegetative incompatibility protein HET-E-1gene7414	-1.52027	1.34845e-07	6.92976e-07
gene1953	XP_024547317.1	Lea domain containing proteingene1953	-1.52145	1.98906e-10	1.30497e-09
gene11547	XP_001547803.1	NADP-specific glutamate dehydrogenasegene11547	-1.52203	8.22528e-90	4.23127e-88
gene3857	XP_024548616.1	PHB domain-containing protein (Fragment)gene3857	-1.52205	4.9193e-67	1.75466e-65
gene3578	XP_001557675.2	Peptide-N4-(N-acetyl-beta-glucosaminyl)asparagine amidase A (Fragment)gene3578	-1.52279	0.00753789	0.0182597
gene3393	XP_024548312.1	gene3393	-1.52535	7.16464e-11	4.88963e-10
gene572	XP_001561360.1	NAD-dependent epimerase/dehydratasegene572	-1.52621	1.80842e-87	8.98677e-86
gene5634	XP_024549744.1	BHLH transcriptional regulatorgene5634	-1.52663	2.58371e-18	2.65024e-17
gene9462	XP_001547503.1	C2H2-type domain-containing proteingene9462	-1.52689	0.000540687	0.00169994
gene2648	XP_024547792.1	Bifunctional solanapyrone synthasegene2648	-1.52834	4.23967e-09	2.49865e-08
gene7627	XP_024551249.1	Zn(2)-C6 fungal-type domain-containing proteingene7627	-1.52846	0.00012149	0.000429191
gene8510	XP_001558525.1	gene8510	-1.52868	6.39615e-29	9.75818e-28
gene7326	XP_024551038.1	Benzoate 4-monooxygenase cytochrome P450gene7326	-1.53091	0.0173509	0.0379822
gene6362	XP_024550346.1	Methyltransferase domain-containing proteingene6362	-1.53338	8.77382e-73	3.5501e-71
gene2591	XP_024547751.1	gene2591	-1.53381	3.65738e-43	8.39475e-42
gene1700	XP_024547144.1	gene1700	-1.53453	8.59899e-05	0.000310833
gene7672	XP_001546853.1	Heterokaryon incompatibility proteingene7672	-1.53462	9.09076e-16	8.2943e-15
gene8951	XP_001558034.2	POP4 domain-containing protein (Fragment)gene8951	-1.53523	0.00435629	0.011219
gene7105	XP_024550854.1	gene7105	-1.53796	7.30071e-11	4.97585e-10
gene2698	XP_001560910.1	Translation elongation factorgene2698	-1.53849	1.71081e-143	1.50979e-141
gene10123	XP_001546147.1	Putative alpha mannosyltransferase proteingene10123	-1.53891	8.70871e-19	9.16249e-18
gene10405	XP_024553024.1	GATA-type sexual development transcription factor NsdDgene10405	-1.53903	1.35291e-25	1.84172e-24
gene8148	XP_001552400.1	Reticulocyte-binding protein 2 like protein agene8148	-1.54295	3.19142e-38	6.45664e-37
gene3885	XP_001549048.1	Glucan-beta-glucosidasegene3885	-1.54887	2.98403e-11	2.10382e-10
gene9601	XP_001557038.1	FAD-dependent oxidoreductasegene9601	-1.54933	8.71719e-23	1.08562e-21
gene4648	XP_024549092.1	Pisatin demethylasegene4648	-1.55205	7.28234e-27	1.03685e-25
gene627	XP_024546379.1	Transcription factor Zn, C2Hgene627	-1.55425	6.40378e-30	1.00391e-28
gene10870	XP_024553347.1	gene10870	-1.55449	7.93754e-31	1.28367e-29
gene6236	XP_001553450.1	Glycosyl transferase family 8 proteingene6236	-1.55923	0.00031459	0.00103121
gene2622	XP_001560790.1	Peptidase zinc-dependentgene2622	-1.5631	0.00350205	0.00924221
gene1897	XP_024547284.1	RTA1 like protein-domain-containing proteingene1897	-1.56318	6.15932e-10	3.88496e-09
gene10132	XP_024552820.1	Similar to transcription factor Zn, C2H2gene10132	-1.5652	9.75665e-16	8.88602e-15
gene4345	XP_024548900.1	Ubiquitin-conjugating enzymegene4345	-1.56665	1.23963e-49	3.24554e-48
gene1927	XP_024547303.1	p-loop containing nucleoside triphosphate hydrolasegene1927	-1.56728	0	0
gene121	XP_024545987.1	t-SNARE coiled-coil homology domain-containing proteingene121	-1.56897	2.13662e-45	5.18307e-44
gene8424	XP_001556845.1	Zinc-responsiveness transcriptional activator proteingene8424	-1.56955	5.12522e-06	2.21385e-05
gene4205	XP_001548641.1	Mitochondrial Matrix Factorgene4205	-1.57045	2.52092e-14	2.12576e-13
gene6569	XP_001552989.1	gene6569	-1.57411	3.5984e-19	3.84518e-18
gene4976	XP_001545469.2	Regulatory DNA-binding subunitgene4976	-1.57473	7.26074e-28	1.07411e-26
gene9454	XP_001547493.1	Cytoplasmic asparaginyl-tRNA synthetasegene9454	-1.57541	8.65256e-48	2.19248e-46
gene1868	XP_024547257.1	p-hydroxylaminobenzoate lyasegene1868	-1.57597	1.42838e-55	4.1659e-54
gene11134	XP_024553566.1	Short-chain oxidoreductasegene11134	-1.57603	1.13001e-09	6.97702e-09
gene10616	XP_024553167.1	RNA polymerase II subunit A C-terminal domain phosphatasegene10616	-1.57777	4.48211e-48	1.14996e-46
gene11318	XP_024553742.1	N-hydroxyarylamine O-acetyltransferasegene11318	-1.57953	3.99678e-11	2.78334e-10
gene8714	XP_024551928.1	gene8714	-1.58149	0.00519719	0.0130882
gene10930	XP_001558345.1	FAD/FMN-containing dehydrogenasegene10930	-1.58378	2.07352e-24	2.72836e-23
gene10671	XP_001553682.2	gene10671	-1.58477	2.75037e-05	0.000107341
gene8305	XP_001556699.1	Crossover junction endonucleasegene8305	-1.58727	7.00373e-08	3.70145e-07
gene968	XP_024546623.1	Glutathione-dependent formaldehyde-activating, GFAgene968	-1.5909	4.67526e-09	2.74903e-08
gene705	XP_024546430.1	Low affinity copper transportergene705	-1.59721	0.000111549	0.000397055
gene9870	XP_001548219.2	Pentafunctional AROM polypeptidegene9870	-1.5983	4.79655e-112	2.99404e-110
gene10994	XP_024553440.1	gene10994	-1.60142	2.88615e-13	2.30644e-12
gene8386	XP_024551725.1	C2H2-type domain-containing proteingene8386	-1.60689	3.18583e-27	4.5741e-26
gene11022	XP_001548490.1	pH-response regulator protein palCgene11022	-1.60734	5.8936e-35	1.09497e-33
gene8202	XP_024551611.1	Cupin domain-containing proteingene8202	-1.6106	2.20538e-10	1.43983e-09
gene2145	XP_024547449.1	p-loop containing nucleoside triphosphate hydrolasegene2145	-1.61156	1.5151e-62	4.9395e-61
gene10688	XP_024553222.1	t-SNARE affecting a late Golgi compartment protein 1gene10688	-1.61172	7.67127e-65	2.609e-63
gene797	XP_001561041.1	N-acyl homoserine lactonase AttMgene797	-1.61264	4.64816e-13	3.68862e-12
gene6680	XP_024550558.1	Transcription factorgene6680	-1.61278	1.77531e-08	9.94194e-08
gene8608	XP_024551855.1	Oligomeric, coiled-coil, peripheral membrane proteingene8608	-1.61307	3.07494e-07	1.52363e-06
gene2683	XP_024547805.1	gene2683	-1.61435	0.00313314	0.00834606
gene5694	XP_024549791.1	p-loop containing nucleoside triphosphate hydrolasegene5694	-1.61504	3.25763e-10	2.09738e-09
gene8794	XP_001557968.1	Similar to eukaryotic translation initiation factor 2-alpha kinase 2gene8794	-1.61706	6.91452e-18	6.93961e-17
gene2664	XP_001560854.1	Structural constituent of cell wallgene2664	-1.61826	0.00301165	0.0080593
gene11657	XP_001550783.2	gene11657	-1.62054	1.62529e-06	7.45434e-06
gene6217	XP_001553479.1	Putative dimeric alpha-beta barrel proteingene6217	-1.62077	0.0202229	0.0433825
gene3670	XP_024548501.1	Zinc finger proteingene3670	-1.62111	1.08722e-10	7.2983e-10
gene6161	XP_024550161.1	Woronin body majorgene6161	-1.62226	0	0
gene3905	XP_024548640.1	AAA domain-containing proteingene3905	-1.62443	0.00307895	0.00821026
gene5853	XP_024549912.1	Putative heat shock protein mitochondrial proteingene5853	-1.6256	6.16964e-06	2.63161e-05
gene3431	XP_024551829.1	DNA repair protein RAD50gene3431	-1.62636	0.00137493	0.00400546
gene8686	XP_024551906.1	Glycophorin A domain-containing proteingene8686	-1.62704	1.14346e-19	1.24132e-18
gene6218	XP_024550201.1	gene6218	-1.62725	0.0144665	0.0322784
gene6963	XP_024550755.1	Ascorbase and Cu-oxidasegene6963	-1.62913	3.19195e-12	2.41151e-11
gene10621	XP_024553171.1	gene10621	-1.6325	0.0119171	0.0272982
gene3606	XP_001557722.2	Amino acid permease family proteingene3606	-1.63267	1.51398e-115	9.80928e-114
gene6395	XP_024550369.1	RNA 3'-terminal phosphate cyclase/enolpyruvate transferasegene6395	-1.63368	4.72682e-32	8.03794e-31
gene3495	XP_001557587.1	Acid phosphatase PHOagene3495	-1.63523	1.07305e-20	1.21514e-19
gene9817	XP_001556370.1	Dialkylglycine decarboxylasegene9817	-1.6364	0.00645596	0.015906
gene9146	XP_001552206.1	gene9146	-1.63641	0.00029409	0.000971267
gene4880	XP_001556247.2	Altered inheritance of mitochondria proteingene4880	-1.63671	3.88716e-09	2.30149e-08
gene10643	XP_001553640.1	Factor-induced protein 1gene10643	-1.63733	3.00195e-21	3.47243e-20
gene9493	XP_001546070.1	Pumilio domain-containing proteingene9493	-1.63751	2.37325e-35	4.46599e-34
gene11283	XP_024553702.1	N-acetyltryptophan 6-hydroxylase ivoCgene11283	-1.64079	2.27228e-16	2.12627e-15
gene8126	XP_001552426.1	gene8126	-1.64308	0.00237023	0.00652084
gene1126	XP_024546745.1	Extracellular proline-serine rich proteingene1126	-1.64317	7.85825e-142	6.81736e-140
gene5295	XP_024549510.1	Putative short-chain dehydrogenases proteingene5295	-1.64661	7.06232e-18	7.08099e-17
gene10387	XP_024553009.1	BTB/POZ domain proteingene10387	-1.64691	1.05037e-05	4.32933e-05
gene1001	XP_024546648.1	F-box domain-containing protein (Fragment)gene1001	-1.64847	4.43526e-17	4.27933e-16
gene10755	XP_024553263.1	gene10755	-1.6494	5.53783e-08	2.9681e-07
gene11213	XP_001546907.1	Eukaryotic peptide chain release factor GTP-binding subunitgene11213	-1.64973	1.31362e-26	1.86254e-25
gene6000	XP_024550038.1	Aryl-alcohol dehydrogenase proteingene6000	-1.65022	3.84881e-08	2.08798e-07
gene6234	XP_024550228.1	Zn(2)-Cys(6) zinc finger domain proteingene6234	-1.652	0.0110985	0.0256642
gene3447	XP_024548356.1	gene3447	-1.65553	0.00581797	0.0145017
gene11194	XP_001546882.1	Transcriptional regulator of nonfermentable carbon utilizationgene11194	-1.65569	3.92001e-07	1.9173e-06
gene9671	XP_001555288.2	Molybdenum cofactor biosynthesis, MoeBgene9671	-1.65772	9.03197e-15	7.82898e-14
gene11454	XP_024553876.1	Malic enzymegene11454	-1.65992	2.56276e-42	5.76592e-41
gene11151	XP_024553580.1	gene11151	-1.66516	4.58381e-07	2.22813e-06
gene811	XP_001561019.2	gene811	-1.66605	0.00220891	0.00612807
gene5626	XP_001558640.2	HET domain-containing proteingene5626	-1.66641	0.00147851	0.00427436
gene4995	XP_001547171.1	Putative antibiotic biosynthesis monooxygenase proteingene4995	-1.66926	0.0219506	0.0466683
gene1047	XP_001556482.1	Cyanovirin-Ngene1047	-1.66981	3.11533e-205	4.49178e-203
gene7740	XP_001556969.1	3-hydroxyisobutyrate dehydrogenase proteingene7740	-1.67109	4.446e-28	6.60577e-27
gene10813	XP_001547434.1	Vacuolar transporter chaperonegene10813	-1.67118	3.36297e-15	2.99103e-14
gene3173	XP_001550901.1	Vesicular acetylcholine transportergene3173	-1.67547	2.86338e-28	4.28544e-27
gene1077	XP_024546708.1	Cross-pathway control protein Agene1077	-1.67628	3.23722e-287	6.49793e-285
gene1650	XP_024547104.1	Phenazine biosynthesisgene1650	-1.67649	2.7942e-51	7.58733e-50
gene8902	XP_024552059.1	Concanavalin A-like lectin/glucanasegene8902	-1.67673	2.17881e-06	9.85181e-06
gene4213	XP_024548817.1	WD repeat-containing proteingene4213	-1.68057	1.81644e-69	6.86159e-68
gene9697	XP_024552561.1	Phosphoglycerate mutasegene9697	-1.68101	5.32511e-65	1.82318e-63
gene91	XP_001555522.2	gene91	-1.68119	1.144e-304	2.39002e-302
gene3672	XP_024548503.1	gene3672	-1.68174	1.53189e-10	1.01765e-09
gene7065	XP_024550829.1	Phosphatidylcholine-hydrolyzing phospholipase cgene7065	-1.68299	0.00113222	0.00334987
gene11301	XP_001546507.1	Class III chitinasegene11301	-1.68307	0.00529327	0.0133138
gene10577	XP_001548776.1	Methyltransferase domain family proteingene10577	-1.68523	1.03973e-46	2.57094e-45
gene11021	XP_024553458.1	EthD domain-containing proteingene11021	-1.68613	8.5569e-12	6.29741e-11
gene445	XP_024546238.1	Ring-like domain-containinggene445	-1.68616	1.61766e-51	4.42779e-50
gene1071	XP_001556448.2	RING-type domain-containing proteingene1071	-1.68673	9.64912e-05	0.000346468
gene5573	XP_001558710.1	Mitochondrial phosphate carrier protein 2gene5573	-1.68724	7.17662e-10	4.4989e-09
gene11101	XP_024553544.1	Galactose-1-phosphate uridylyltransferasegene11101	-1.68875	2.80376e-34	5.14375e-33
gene6698	XP_024550572.1	SWI-SNF complex subunitgene6698	-1.68937	1.30246e-25	1.77988e-24
gene6304	XP_024550292.1	DNA ligasegene6304	-1.69373	1.00113e-19	1.09143e-18
gene4332	XP_024548895.1	gene4332	-1.6942	0.000294551	0.000972369
gene9796	XP_001556339.1	gene9796	-1.69781	6.94263e-141	5.92265e-139
gene5815	XP_001554083.1	GLEYA domain-containing proteingene5815	-1.7016	0.00603477	0.0149547
gene2409	XP_024547639.1	Rhamnose biosynthetic enzymegene2409	-1.70291	4.45436e-45	1.07546e-43
gene6572	XP_024550501.1	RNA-binding, RBDgene6572	-1.70716	1.34797e-11	9.72458e-11
gene10189	XP_001552799.1	Major facilitator superfamily domain, general substrate transportergene10189	-1.70722	5.36697e-76	2.31821e-74
gene11399	XP_001550528.1	Zn(2)-C6 fungal-type domain-containing proteingene11399	-1.70761	1.3305e-10	8.86166e-10
gene2749	XP_024547849.1	Ochratoxin highly reducing polyketide synthasegene2749	-1.70854	0.00353708	0.00932022
gene9897	XP_024552659.1	FMN-binding split barrelgene9897	-1.71102	1.10229e-13	9.05626e-13
gene9327	XP_024552346.1	Phosphatidylinositol transportergene9327	-1.7162	2.45544e-53	6.9246e-52
gene10334	XP_024552964.1	gene10334	-1.71704	1.22087e-16	1.15616e-15
gene9936	XP_001554815.1	Taka-amylase Agene9936	-1.71821	7.73486e-72	3.081e-70
gene6683	XP_024550562.1	gene6683	-1.71999	7.41654e-25	9.86015e-24
gene4245	XP_001559744.2	Short chain dehydrogenase andIgene4245	-1.72209	0.000394428	0.00126814
gene1558	XP_024547052.1	Succinate-semialdehyde dehydrogenase [NADP(+)] GabDgene1558	-1.72228	1.24086e-10	8.27537e-10
gene10517	XP_001545824.1	DUF636 domain-containing proteingene10517	-1.72236	0.00552984	0.0138442
gene409	XP_024546205.1	MFS general substrate transportergene409	-1.72329	6.90111e-10	4.33149e-09
gene7555	XP_024551212.1	FAD-binding, type 2gene7555	-1.72725	0.000515587	0.00162452
gene8064	XP_024551521.1	gene8064	-1.72776	2.87598e-34	5.2668e-33
gene10414	XP_024553033.1	Aryl-alcohol dehydrogenase proteingene10414	-1.72952	1.62266e-08	9.12198e-08
gene3909	XP_001548220.1	HMG box domain-containing protein (Fragment)gene3909	-1.7299	1.61225e-39	3.37518e-38
gene7068	XP_001548592.2	BTB POZ domain-containing proteingene7068	-1.73312	1.57806e-08	8.88106e-08
gene8842	XP_001557899.1	Glutamine-serine-proline richgene8842	-1.7364	1.51646e-82	7.12108e-81
gene5103	XP_024549380.1	gene5103	-1.73729	1.13458e-19	1.23298e-18
gene11092	XP_024553532.1	gene11092	-1.73773	1.28808e-44	3.06654e-43
gene7671	XP_001546854.1	BTB/POZ protein (Fragment)gene7671	-1.7398	0.0208327	0.0444738
gene6817	XP_001552666.2	gene6817	-1.74024	2.28351e-45	5.5263e-44
gene3679	XP_024548507.1	J domain-containing proteingene3679	-1.74208	3.40559e-20	3.78946e-19
gene3000	XP_001554842.1	Putative ankyrin repeat and sam domain containing protein 6 proteingene3000	-1.7453	0.0124899	0.0283942
gene2360	XP_024547600.1	MARVEL domain-containing protein (Fragment)gene2360	-1.74605	5.06448e-63	1.6617e-61
gene6719	XP_024550588.1	gene6719	-1.74861	0	0
gene3994	XP_024548695.1	gene3994	-1.75131	7.56685e-68	2.74687e-66
gene4163	XP_001559791.1	Glycosyltransferase family 31gene4163	-1.756	4.81505e-44	1.12538e-42
gene3694	XP_024548516.1	Six-hairpin glycosidasegene3694	-1.76446	7.20474e-07	3.41775e-06
gene9632	XP_001555340.2	Transmembrane alpha-helix domain-containing proteingene9632	-1.76541	4.5601e-16	4.19422e-15
gene4455	XP_024548972.1	Alpha-ketoglutarate-dependent sulfonate dioxygenasegene4455	-1.76565	1.28521e-132	9.9672e-131
gene6382	XP_024550359.1	Cell wall beta-glucan synthesisgene6382	-1.76566	2.48885e-260	4.24639e-258
gene8079	XP_024551536.1	Sodium/hydrogen exchangergene8079	-1.76659	0.00245346	0.00671732
gene7966	XP_001557360.1	Integral membrane proteingene7966	-1.76717	2.01067e-49	5.23745e-48
gene3301	XP_024548246.1	ABC transporter proteingene3301	-1.76921	4.53955e-21	5.23326e-20
gene772	XP_024546474.1	gene772	-1.77004	0.00142245	0.00413095
gene8601	XP_024551851.1	Pyridoxal reductasegene8601	-1.77745	7.73213e-36	1.474e-34
gene10092	XP_024552791.1	CN-hydrolase domain containing protein (Fragment)gene10092	-1.77851	8.02451e-08	4.22132e-07
gene6948	XP_024550745.1	gene6948	-1.78237	0.000258495	0.000862802
gene4235	XP_024548833.1	S-adenosyl-L-methionine-dependent methyltransferasegene4235	-1.78252	1.79181e-10	1.18188e-09
gene7281	XP_024551009.1	Gpi anchored cell wall proteingene7281	-1.78266	1.65626e-29	2.56896e-28
gene8679	XP_024551903.1	Putative sterigmatocystin biosynthesis monooxygenase stcSgene8679	-1.78479	0.00936539	0.0220907
gene63	XP_001547235.1	Cellobiose dehydrogenasegene63	-1.78524	1.02779e-25	1.418e-24
gene7909	XP_001557435.1	Myb transcription factorgene7909	-1.7895	2.11193e-31	3.4927e-30
gene9056	XP_024552161.1	BTB domain-containing proteingene9056	-1.792	0.0021504	0.00598035
gene2193	XP_001559449.1	Topoisomerase I damage affected protein 4gene2193	-1.79291	0.00137741	0.00401153
gene622	XP_001561291.2	Lysophospholipasegene622	-1.79299	1.14556e-163	1.17271e-161
gene10201	XP_001553096.1	25S rRNA-methyltransferasegene10201	-1.79764	0.0161532	0.035592
gene764	XP_024546470.1	Vegetative cell wall protein gp1gene764	-1.80077	5.98319e-108	3.62425e-106
gene14	XP_024545908.1	gene14	-1.80175	1.61171e-07	8.20443e-07
gene2037	XP_001554275.1	tRNA methyltransferasegene2037	-1.80222	6.29406e-07	3.00804e-06
gene9630	XP_001555342.2	Pisatin demethylasegene9630	-1.80252	1.08178e-05	4.45104e-05
gene7773	XP_001556925.1	Major Facilitator Superfamily proteingene7773	-1.80286	1.22614e-21	1.45615e-20
gene9790	XP_024552613.1	Mannan endo-1,6-alpha-mannosidasegene9790	-1.8031	0.00464477	0.0118605
gene5760	XP_024549844.1	gene5760	-1.80451	0.00456875	0.0116934
gene1652	XP_024547108.1	gene1652	-1.80482	1.48896e-12	1.14864e-11
gene10899	XP_001558302.1	Iron transport multicopper oxidasegene10899	-1.80514	3.41625e-07	1.68297e-06
gene10379	XP_024553000.1	Folylpolyglutamate synthasegene10379	-1.80547	0.000207609	0.000704674
gene1946	XP_001551034.1	Pyrethroid hydrolasegene1946	-1.80808	2.48526e-05	9.75146e-05
gene8459	XP_001556903.1	HAD-superfamily hydrolasegene8459	-1.81235	6.80156e-05	0.000249204
gene7429	XP_001553245.1	Lytic polysaccharide monooxygenasegene7429	-1.81571	0.002022	0.00565862
gene8889	XP_024552050.1	MFS general substrate transportergene8889	-1.82123	4.25409e-79	1.92695e-77
gene6746	XP_001549652.2	gene6746	-1.82378	9.58844e-06	3.97396e-05
gene9763	XP_001556296.1	Similar to transcription factor Zn, C2H2gene9763	-1.82788	1.43068e-150	1.39485e-148
gene9745	XP_024552590.1	HET domain-containing proteingene9745	-1.82849	0.018827	0.040738
gene2942	XP_024547983.1	gene2942	-1.82988	9.57996e-05	0.000344106
gene10320	XP_024552954.1	Isoflavone reductasegene10320	-1.83051	3.91663e-42	8.77342e-41
gene5409	XP_001556058.2	Cooh terminal wsc domain-containinggene5409	-1.83059	2.10367e-51	5.74274e-50
gene2256	XP_001559359.1	Fungal transcriptional regulatory protein, N-terminalgene2256	-1.8345	3.0046e-50	8.00991e-49
gene4010	XP_024548708.1	Myb-like domain-containing proteingene4010	-1.83948	8.19368e-30	1.28059e-28
gene4497	XP_024549000.1	F-box domain-containing proteingene4497	-1.84231	4.35354e-10	2.77332e-09
gene1523	XP_001553818.1	MFS general substrate transportergene1523	-1.84237	1.7242e-117	1.14614e-115
gene4071	XP_001559926.2	Salicylaldehyde dehydrogenasegene4071	-1.84604	2.84416e-12	2.15035e-11
gene5484	XP_024549650.1	Glycosyl hydrolasegene5484	-1.84654	2.66744e-10	1.73046e-09
gene8532	XP_001558496.1	Similar to transcription factor bZIPgene8532	-1.84724	1.61047e-21	1.89498e-20
gene10326	XP_024552958.1	gene10326	-1.8534	0.000291814	0.000964267
gene10225	XP_024552890.1	Ankyrin repeat protein nuc-2 (SPX domain-containing protein)gene10225	-1.85438	1.06765e-38	2.19029e-37
gene10333	XP_024552963.1	Transcription factor Cysgene10333	-1.85786	7.95525e-37	1.56311e-35
gene5932	XP_001549595.1	MFS general substrate transportergene5932	-1.85859	3.53803e-17	3.42981e-16
gene4401	XP_024548933.1	gene4401	-1.85953	1.15226e-180	1.35583e-178
gene10443	XP_024553050.1	gene10443	-1.86019	1.18631e-44	2.83083e-43
gene8324	XP_001550408.1	Sterol regulatory element-binding protein 2gene8324	-1.86141	4.30868e-44	1.01165e-42
gene4166	XP_024548788.1	tRNA-His guanylyltransferasegene4166	-1.86209	3.83418e-05	0.000146293
gene1195	XP_024546800.1	FAD/FMN-containing isoamyl alcohol oxidase MreAgene1195	-1.86268	3.65663e-23	4.61564e-22
gene8284	XP_001556669.2	gene8284	-1.86349	1.56414e-25	2.11521e-24
gene3662	XP_001557797.1	gene3662	-1.86672	0.00865548	0.0206445
gene3686	XP_024548513.1	WW domain-containing oxidoreductasegene3686	-1.87072	0.00150055	0.00432708
gene11242	XP_024553673.1	p-loop containing nucleoside triphosphate hydrolasegene11242	-1.87124	0	0
gene9708	XP_024552569.1	MFS general substrate transportergene9708	-1.87164	1.59491e-21	1.87884e-20
gene8713	XP_024551926.1	Similar to transcription factor Zn, C2H2gene8713	-1.87192	5.67447e-08	3.03657e-07
gene4673	XP_001560232.1	LysM domain-containing proteingene4673	-1.87233	7.60212e-06	3.20127e-05
gene5403	XP_024549577.1	Short-chain dehydrogenasegene5403	-1.8747	0.000504796	0.00159444
gene7917	XP_024551423.1	AB hydrolase-1 domain-containing proteingene7917	-1.87487	1.88852e-11	1.35194e-10
gene2272	XP_024547539.1	Cyclic peptide transportergene2272	-1.87551	5.17292e-27	7.38566e-26
gene4137	XP_024548776.1	Transcription initiation factor TFIIDgene4137	-1.87574	1.55526e-07	7.94868e-07
gene1349	XP_001558936.1	Amino-acid transportergene1349	-1.87679	1.08812e-33	1.9406e-32
gene3650	XP_001557783.2	Pyrroline-5-carboxylate reductasegene3650	-1.8772	5.0837e-10	3.2284e-09
gene1279	XP_001555956.1	Glutathione-dependent formaldehyde-activating, GFAgene1279	-1.88021	6.9898e-05	0.000255848
gene1552	XP_024547046.1	HET domain-containing proteingene1552	-1.88155	9.27278e-06	3.85406e-05
gene935	XP_024546595.1	gene935	-1.88342	4.72467e-21	5.43443e-20
gene1149	XP_001546009.1	Similar to oxidoreductasegene1149	-1.88545	1.6098e-127	1.16053e-125
gene6807	XP_001552653.1	MBL fold metallo-hydrolasegene6807	-1.88944	1.39861e-05	5.67933e-05
gene1896	XP_001548014.2	Eukaryotic aspartyl proteasegene1896	-1.89144	0.00494715	0.012517
gene9283	XP_024552312.1	NAD dependent epimerase/dehydratasegene9283	-1.89194	3.74947e-07	1.83652e-06
gene3930	XP_024548660.1	gene3930	-1.8926	7.35937e-07	3.48625e-06
gene1081	XP_001556426.1	gene1081	-1.89637	1.14444e-07	5.91997e-07
gene10135	XP_001552869.2	NAD dependent epimerasegene10135	-1.89872	5.03074e-17	4.84475e-16
gene5345	XP_001555967.1	Related to heterokaryon incompatibility protein (Het-6OR allele)gene5345	-1.89891	1.10511e-16	1.05042e-15
gene10906	XP_024553368.1	Nuclear RNA binding proteingene10906	-1.90469	1.00873e-07	5.25783e-07
gene7353	XP_001551758.2	gene7353	-1.90506	0.0097266	0.0228637
gene2073	XP_024547400.1	Geranylgeranyl pyrophosphate synthetasegene2073	-1.90557	0.00970876	0.0228322
gene2569	XP_001560711.1	Transcriptional regulatorgene2569	-1.90568	8.15537e-28	1.20298e-26
gene7160	XP_024550900.1	gene7160	-1.90801	0.00725053	0.0176387
gene2543	XP_001560671.2	MFS general substrate transportergene2543	-1.909	0.00300443	0.00804821
gene11683	XP_024554083.1	Putative heterokaryon incompatibility proteingene11683	-1.91228	4.61156e-11	3.19408e-10
gene4496	XP_024548999.1	Benzoate 4-monooxygenase cytochrome p450gene4496	-1.91447	1.16157e-05	4.7602e-05
gene10286	XP_024552939.1	F-box domain-containing proteingene10286	-1.91873	4.50231e-32	7.66891e-31
gene3891	XP_024548634.1	P-loop containing nucleoside triphosphate hydrolasegene3891	-1.91963	2.03393e-113	1.29325e-111
gene11555	XP_001547794.1	HTH araC/xylS-type domain-containing proteingene11555	-1.92282	0.000864247	0.0026222
gene4884	XP_001556241.2	Pro-kumamolisingene4884	-1.92355	1.05391e-07	5.48775e-07
gene11173	XP_024553607.1	P-loop NTPasegene11173	-1.92365	9.3311e-09	5.3484e-08
gene3688	XP_024548514.1	gene3688	-1.92689	3.93983e-06	1.73621e-05
gene6231	XP_024550221.1	Similar to transcription factor Cys6gene6231	-1.92716	1.14982e-176	1.26567e-174
gene1144	XP_001546018.1	Bifunctional cytochrome P450/NADPH--P450 reductasegene1144	-1.92797	2.76393e-32	4.76337e-31
gene7136	XP_001551577.1	Stress responsive alpha-beta barrelgene7136	-1.92877	1.02416e-05	4.23097e-05
gene7454	XP_024551131.1	NmrA a transcriptional regulator and HSCARG an NADPH sensor like protein atypical a SDRgene7454	-1.93073	8.70517e-12	6.39274e-11
gene9770	XP_024552606.1	gene9770	-1.93285	4.22282e-20	4.6734e-19
gene9874	XP_024552650.1	Metal ion bindinggene9874	-1.93313	1.99175e-73	8.22158e-72
gene15	XP_001545622.1	Short-chain dehydrogenase reductase sdrgene15	-1.93321	1.38913e-110	8.51528e-109
gene2560	XP_024547732.1	gene2560	-1.93364	2.07576e-18	2.15077e-17
gene5560	XP_024549700.1	p-loop containing nucleoside triphosphate hydrolasegene5560	-1.93624	1.62804e-36	3.17453e-35
gene2738	XP_024547840.1	Transcription factor Cysgene2738	-1.9388	5.43635e-26	7.6056e-25
gene1127	XP_024546746.1	Glucose-methanol-choline oxidoreductasegene1127	-1.93938	2.27726e-27	3.30203e-26
gene6057	XP_024550081.1	UDP-Glycosyltransferase/glycogen phosphorylasegene6057	-1.94036	0.0119635	0.0273798
gene6862	XP_024550691.1	gene6862	-1.9413	7.9228e-05	0.000288222
gene6150	XP_024550151.1	UDP-Glycosyltransferase/glycogen phosphorylasegene6150	-1.944	0.00105985	0.00315672
gene8719	XP_024551931.1	Outer membrane protein imlgene8719	-1.94654	6.24533e-136	5.11468e-134
gene3661	XP_024548497.1	Acid alpha-amylasegene3661	-1.94759	3.0357e-08	1.66273e-07
gene4494	XP_024548998.1	MFS general substrate transportergene4494	-1.95065	1.48102e-16	1.39863e-15
gene3372	XP_001546235.2	gene3372	-1.95069	1.68695e-22	2.07066e-21
gene3548	XP_024548427.1	Ankyrin repeat-containing domain proteingene3548	-1.95136	2.56807e-05	0.000100648
gene3321	XP_024548265.1	Mg2+ transporter-like Zinc transport proteingene3321	-1.95188	2.06132e-05	8.20442e-05
gene7210	XP_024550951.1	gene7210	-1.95274	2.48156e-10	1.61499e-09
gene3174	XP_001550900.1	Quinone oxidoreductasegene3174	-1.95496	5.84628e-06	2.50202e-05
gene9609	XP_001557029.1	gene9609	-1.95673	1.86511e-07	9.42868e-07
gene8571	XP_001558444.1	gene8571	-1.95748	1.59276e-08	8.95885e-08
gene570	XP_001561362.1	Endo alpha-1,4 polygalactosaminidasegene570	-1.95816	3.37463e-113	2.13247e-111
gene4161	XP_001559793.1	Hyaluronan synthasegene4161	-1.95848	2.62284e-83	1.24884e-81
gene1306	XP_024546894.1	RNA binding protein (Arp)gene1306	-1.95959	7.52092e-22	8.98386e-21
gene1577	XP_001553750.2	B-glycosyltransferasegene1577	-1.96046	0.00897691	0.021297
gene9335	XP_024552349.1	Phosphoglycerate mutasegene9335	-1.9607	6.84233e-08	3.62551e-07
gene4948	XP_024549262.1	Transcription factorgene4948	-1.96133	0.00498148	0.0125946
gene8073	XP_001545976.1	gene8073	-1.96224	7.9974e-13	6.27301e-12
gene7887	XP_024551403.1	gene7887	-1.96514	1.51486e-05	6.13191e-05
gene7971	XP_024551452.1	gene7971	-1.96546	0.000178011	0.000609871
gene1639	XP_024547097.1	gene1639	-1.96694	1.25296e-143	1.11535e-141
gene4992	XP_024549291.1	D-beta-hydroxybutyrate dehydrogenasegene4992	-1.96763	1.05167e-08	6.01447e-08
gene8745	XP_024551952.1	Trichodiene oxygenasegene8745	-1.974	3.43422e-07	1.69101e-06
gene10761	XP_001549524.1	gene10761	-1.9818	4.34542e-30	6.8437e-29
gene3109	XP_024548107.1	NB-ARC domain-containing proteingene3109	-1.98222	0.0148016	0.0329472
gene3373	XP_024548295.1	gene3373	-1.98337	3.33583e-16	3.10445e-15
gene78	XP_001547253.1	gene78	-1.98355	2.43334e-05	9.56975e-05
gene4162	XP_024548787.1	Glycosyltransferase family 31 proteingene4162	-1.98515	3.10759e-31	5.11453e-30
gene7256	XP_001551692.1	Acyl-CoA N-acyltransferasegene7256	-1.99048	1.84345e-64	6.20768e-63
gene5441	XP_024549610.1	Metallophos domain-containing protein (Fragment)gene5441	-1.99267	0.000226056	0.000764752
gene9268	XP_024552302.1	NADP-dependent L-serine/L-allo-threonine dehydrogenase ydfGgene9268	-2.00547	6.23281e-63	2.03851e-61
gene2195	XP_024547482.1	gene2195	-2.00851	0.008436	0.0202199
gene6662	XP_024550546.1	gene6662	-2.00892	7.7526e-17	7.42408e-16
gene3673	XP_024548504.1	High affinity methionine permeasegene3673	-2.00949	2.87723e-13	2.30111e-12
gene5448	XP_024549618.1	Unnamed protein productgene5448	-2.00967	7.20286e-05	0.000263248
gene2257	XP_001559357.1	Glucose-methanol-choline oxidoreductasegene2257	-2.01326	2.82525e-186	3.61526e-184
gene7541	XP_024551203.1	gene7541	-2.0148	3.33472e-05	0.000128048
gene10740	XP_024553254.1	Extracellular serine-rich proteingene10740	-2.01483	1.23162e-77	5.50571e-76
gene2682	XP_001560882.2	ATP-binding cassette transportergene2682	-2.01573	0.0001215	0.000429191
gene11246	XP_001551139.1	N-acetyltransferase domain-containing proteingene11246	-2.01575	7.53097e-23	9.40177e-22
gene1699	XP_001552771.1	gene1699	-2.01841	2.19025e-17	2.15179e-16
gene7122	XP_001551599.1	Acyl-CoA N-acyltransferases (Nat)gene7122	-2.01847	0.000597291	0.00186303
gene5162	XP_024549426.1	G-protein coupled receptorgene5162	-2.01895	3.6659e-31	6.02373e-30
gene5250	XP_024549477.1	gene5250	-2.01918	5.60204e-07	2.68987e-06
gene4015	XP_001560010.1	MFS general substrate transportergene4015	-2.02154	7.49489e-18	7.50001e-17
gene11666	XP_001545358.1	4-hydroxybenzoate polyprenyltransferase, mitochondrialgene11666	-2.02179	0.0114249	0.0263416
gene6557	XP_001552391.2	Prolyl 3-hydroxylase 2gene6557	-2.02414	1.35494e-96	7.57951e-95
gene9996	XP_001554727.2	Galactose oxidasegene9996	-2.03112	8.79696e-09	5.06208e-08
gene8301	XP_024551671.1	gene8301	-2.03187	1.39542e-124	9.78421e-123
gene6672	XP_024550553.1	FAD dependent oxidoreductasegene6672	-2.03391	4.85989e-06	2.10719e-05
gene9342	XP_001551241.2	Transcription factorgene9342	-2.0382	5.21747e-12	3.88445e-11
gene4815	XP_001560439.1	NAD-dependent epimerase dehydratasegene4815	-2.04038	2.20178e-70	8.53773e-69
gene3119	XP_001554418.2	Subtilisin-like serine proteasegene3119	-2.04245	2.61995e-28	3.92686e-27
gene8103	XP_001552456.1	Metal-dependent hydrolasegene8103	-2.04789	8.96695e-06	3.73149e-05
gene2949	XP_001554910.1	gene2949	-2.05454	3.0319e-07	1.50449e-06
gene6263	XP_001553411.1	Unnamed protein productgene6263	-2.06366	2.71293e-20	3.02861e-19
gene6554	XP_024550484.1	D-beta-hydroxybutyrate dehydrogenasegene6554	-2.06389	6.93661e-47	1.72774e-45
gene10061	XP_024552752.1	Beta-glucosidasegene10061	-2.06432	4.54506e-100	2.58487e-98
gene3275	XP_001557281.1	Xaa-Pro dipeptide hydrolasegene3275	-2.06643	4.77187e-63	1.5758e-61
gene4298	XP_024548874.1	gene4298	-2.06686	0.00314952	0.00838533
gene8723	XP_001548314.1	Pyridine nucleotide-disulfide oxidoreductasegene8723	-2.06756	6.37909e-05	0.000234966
gene4326	XP_001559635.1	6-hydroxy-D-nicotine oxidasegene4326	-2.07046	3.79641e-25	5.09356e-24
gene2616	XP_024547773.1	Similar to pyridine nucleotide-disulphide oxidoreductase AMID-likegene2616	-2.07134	0.00113497	0.00335704
gene10003	XP_024552708.1	Acetylglutamate kinasegene10003	-2.07168	2.2469e-32	3.89196e-31
gene2171	XP_024547465.1	gene2171	-2.07307	3.78125e-33	6.66242e-32
gene7774	XP_024551333.1	Kinase-like domain-containing proteingene7774	-2.07615	6.54045e-120	4.43408e-118
gene5181	XP_024549435.1	Secreted beta-glucosidasegene5181	-2.07665	1.40962e-58	4.30754e-57
gene3013	XP_024548037.1	Methionine aminopeptidase 2gene3013	-2.07781	1.27819e-14	1.09497e-13
gene10100	XP_024552796.1	MFS general substrate transportergene10100	-2.07794	0	0
gene10124	XP_001546148.2	BRCT domain-containing proteingene10124	-2.07915	0.00265776	0.00722259
gene4593	XP_024549060.1	gene4593	-2.08102	2.02076e-06	9.16548e-06
gene1282	XP_024546875.1	Homeobox domain containing proteingene1282	-2.0841	5.6292e-35	1.04966e-33
gene6489	XP_024550438.1	gene6489	-2.08423	0.000163608	0.000564874
gene9524	XP_001557143.1	gene9524	-2.09026	0.0133447	1
gene8808	XP_001557941.2	Ribonuclease hgene8808	-2.09475	7.73573e-09	4.48164e-08
gene805	XP_024546505.1	Transcription factor bZIPgene805	-2.09668	0	0
gene3671	XP_024548502.1	Ankyrin repeat-containing proteingene3671	-2.09989	1.60822e-10	1.06559e-09
gene2876	XP_024547944.1	gene2876	-2.09996	0.000546371	0.00171488
gene233	XP_001548520.1	Hydrolase dienelactone hydrolasegene233	-2.10457	3.92931e-18	4.01441e-17
gene1445	XP_001558807.1	Iron transport multicopper oxidasegene1445	-2.10778	1.54722e-11	1.11385e-10
gene3886	XP_024548628.1	Glucans biosynthesis glucosyltransferase Hgene3886	-2.10784	4.90013e-18	4.98634e-17
gene4768	XP_001560370.2	MFS general substrate transportergene4768	-2.10987	0.00852828	0.0204029
gene2907	XP_001547095.2	Conidial yellow pigment biosynthesis polyketide synthasegene2907	-2.11408	2.17555e-53	6.15225e-52
gene8466	XP_001556914.1	Quinate permeasegene8466	-2.11484	1.79926e-07	9.11834e-07
gene7598	XP_024551235.1	gene7598	-2.12053	1.72132e-19	1.85877e-18
gene4113	XP_024548763.1	Zinc finger protein 32gene4113	-2.12168	1.28615e-12	9.95184e-12
gene6090	XP_001552577.1	gene6090	-2.1306	0.000202402	0.00068837
gene5631	XP_001558632.1	Low temperature requirement agene5631	-2.13559	3.73347e-40	7.94584e-39
gene11653	XP_024554059.1	tRNA modification GTPase TrmEgene11653	-2.13847	2.28231e-76	9.89998e-75
gene2108	XP_024547424.1	Dehydrogenase with different specificitiegene2108	-2.14092	0.00278872	0.00754974
gene11096	XP_001549765.2	Tafazzingene11096	-2.14288	1.99621e-59	6.2493e-58
gene10604	XP_001548811.1	Borealin-likgene10604	-2.14461	8.98369e-10	5.59064e-09
gene5687	XP_001548937.1	RNA transport protein 2gene5687	-2.14531	8.42146e-34	1.51779e-32
gene856	XP_001560967.2	MNNG and nitrosoguanidine resistance proteingene856	-2.14538	5.93539e-26	8.2893e-25
gene1605	XP_001552896.1	FAD-dependent oxidoreductasegene1605	-2.14875	1.63802e-65	5.6842e-64
gene5044	XP_001559221.1	Putative acyl-protein thioesterase 1 proteingene5044	-2.14884	2.8184e-125	1.98979e-123
gene10332	XP_024552962.1	gene10332	-2.15012	1.08502e-25	1.49292e-24
gene5438	XP_024549608.1	NAD bindinggene5438	-2.15459	8.08199e-05	0.000293284
gene1882	XP_024547267.1	gene1882	-2.15524	0.00233656	0.00643685
gene731	XP_001561142.1	gene731	-2.15843	4.97972e-281	9.26862e-279
gene11568	XP_024553970.1	SesA domain-containing proteingene11568	-2.15874	5.7256e-06	2.45242e-05
gene5292	XP_024549508.1	Bifunctional solanapyrone synthasegene5292	-2.16286	5.21699e-17	5.01939e-16
gene3660	XP_001557795.1	Nitronate monooxygenasegene3660	-2.16305	3.38674e-77	1.50087e-75
gene4229	XP_001559766.1	CN-hydrolase domain containing proteingene4229	-2.16762	0.00655804	0.0161188
gene5908	XP_024549952.1	p-loop containing nucleoside triphosphate hydrolasegene5908	-2.16883	2.04213e-43	4.74042e-42
gene3127	XP_024548124.1	Ankyrin repeat domain-containing protein 50-like protein 1gene3127	-2.1746	3.61398e-11	2.52707e-10
gene11104	XP_024553545.1	GFA domain-containing proteingene11104	-2.17492	9.04311e-34	1.62696e-32
gene7620	XP_001555702.1	Ferritin-2 domain containing proteingene7620	-2.17585	8.64791e-19	9.10789e-18
gene6005	XP_001549783.1	V-SNARE coiled-coil homology domain-containing protein (Fragment)gene6005	-2.17797	8.62203e-13	6.74799e-12
gene298	XP_001549934.1	Lytic polysaccharide monooxygenasegene298	-2.17915	7.67111e-146	7.07469e-144
gene10152	XP_024552834.1	Micromolar calcium activated neutral protease 1gene10152	-2.17982	0	0
gene1043	XP_001556488.1	3-ketosphinganine reductasegene1043	-2.18129	1.16031e-13	9.50245e-13
gene7536	XP_024551199.1	gene7536	-2.18742	1.48157e-21	1.74935e-20
gene6319	XP_024550314.1	Cyclic peptide transportergene6319	-2.18835	2.82653e-15	2.52489e-14
gene6747	XP_024550608.1	Similar to transcription factor Cys6gene6747	-2.19023	4.94741e-18	5.02946e-17
gene3467	XP_024548369.1	SWIM-type domain-containing proteingene3467	-2.1908	0.00197585	0.00554159
gene9496	XP_001557176.1	Haemerythrin/HHE cation-binding motifgene9496	-2.19182	0.000505679	0.00159674
gene9539	XP_024552462.1	p-loop containing nucleoside triphosphate hydrolasegene9539	-2.19903	4.51402e-35	8.4479e-34
gene9761	XP_024552601.1	NACHT domain-containing proteingene9761	-2.20029	1.3413e-18	1.39968e-17
gene9015	XP_001558126.2	Fungal specific transcription factor domain-containing proteingene9015	-2.20146	2.43822e-37	4.81855e-36
gene4738	XP_024549134.1	gene4738	-2.20171	5.36136e-46	1.31302e-44
gene10892	XP_001558293.1	Acyl-CoA N-acyltransferasegene10892	-2.20395	5.02212e-08	2.70024e-07
gene7208	XP_024550948.1	FAD-dependent monooxygenasegene7208	-2.20396	7.28397e-10	4.56061e-09
gene6511	XP_001552328.1	Transmembrane proteingene6511	-2.20594	2.00346e-12	1.53514e-11
gene3689	XP_001557833.1	Endocytosis protein end4gene3689	-2.20596	7.8474e-15	6.8332e-14
gene6440	XP_024550397.1	gene6440	-2.20609	3.21377e-05	0.000123542
gene2494	XP_024547699.1	Actin patches distal protein 1gene2494	-2.20879	7.77989e-43	1.77378e-41
gene3557	XP_024548433.1	Putative UPC2 Regulatory involved in control of sterol uptake proteingene3557	-2.21218	5.58991e-08	2.99445e-07
gene5955	XP_024550004.1	Uric acid-xanthine permeasegene5955	-2.21335	5.1271e-10	3.25394e-09
gene9998	XP_001554725.2	MFS general substrate transportergene9998	-2.21752	2.67483e-112	1.67989e-110
gene836	XP_024546528.1	Protein kinase domain-containing proteingene836	-2.21884	4.29874e-06	1.88221e-05
gene8346	XP_024551702.1	gene8346	-2.22066	0.00515371	0.0129819
gene4409	XP_024548939.1	p-loop containing nucleoside triphosphate hydrolasegene4409	-2.22068	3.42688e-32	5.86639e-31
gene6160	XP_024550159.1	gene6160	-2.22724	0.00257547	0.00702287
gene6890	XP_024550710.1	Glucans biosynthesis glucosyltransferase Hgene6890	-2.23604	1.49404e-16	1.40963e-15
gene4637	XP_024549088.1	LSM domain-containing proteingene4637	-2.2379	1.48731e-09	9.10076e-09
gene9276	XP_001553843.1	Heterokaryon incompatibility protein 6, OR allelegene9276	-2.24179	1.7446e-06	7.95878e-06
gene10625	XP_001545783.2	Lipoxygenasegene10625	-2.24267	4.10733e-95	2.26058e-93
gene6541	XP_024550476.1	FAD-containing monooxygenase EthAgene6541	-2.24275	6.67478e-21	7.63461e-20
gene412	XP_024546211.1	gene412	-2.24581	1.16146e-24	1.53814e-23
gene7647	XP_024551261.1	Hemagglutination repeat-containinggene7647	-2.24856	1.62787e-10	1.07791e-09
gene10015	XP_024552718.1	gene10015	-2.2487	1.78734e-05	7.18373e-05
gene2172	XP_024547466.1	FAD binding domain-containing proteingene2172	-2.25001	1.07147e-12	8.32222e-12
gene2255	XP_024547531.1	NADP-dependent alcohol dehydrogenasegene2255	-2.25064	2.22956e-88	1.11882e-86
gene6432	XP_001553967.1	CBM1 domain-containing proteingene6432	-2.2529	0.00399377	0.0103899
gene9620	XP_024552517.1	Fatty acid desaturasegene9620	-2.26022	2.2387e-13	1.80453e-12
gene6782	XP_001552613.1	gene6782	-2.26114	0	0
gene8903	XP_024552060.1	Glycosyltransferase family 2 proteingene8903	-2.26119	3.24293e-07	1.60221e-06
gene1597	XP_001552888.2	gene1597	-2.26128	4.16735e-25	5.57663e-24
gene9856	XP_001548675.1	Transcriptional regulator prz1gene9856	-2.26297	4.72014e-07	2.29005e-06
gene7196	XP_001549418.1	Heme-dependent catalasegene7196	-2.26331	4.32243e-13	3.43279e-12
gene674	XP_001561225.2	C3H1-type domain-containing proteingene674	-2.26431	2.76762e-08	1.5216e-07
gene10071	XP_024552764.1	Drug resistance transportergene10071	-2.26793	7.93894e-13	6.23243e-12
gene9156	XP_024552226.1	Ribonuclease P/MRP protein subunitgene9156	-2.27154	8.01415e-05	0.000291132
gene9087	XP_024552192.1	gene9087	-2.27309	1.8905e-18	1.96278e-17
gene7440	XP_001553230.2	Catalase domain-containing proteingene7440	-2.27309	3.58368e-237	5.8232e-235
gene8652	XP_024551886.1	gene8652	-2.27775	0.00294846	0.00792839
gene10138	XP_001552866.1	Stress responsive a b barrel domain-containinggene10138	-2.28055	3.44157e-16	3.19414e-15
gene1632	XP_024547093.1	BTB domain-containing proteingene1632	-2.28454	0.00978241	1
gene5718	XP_001548895.1	Velvet factor domain-containing proteingene5718	-2.29292	0.000110279	0.000393218
gene11291	XP_024553711.1	Ent-kaurene oxidase 10gene11291	-2.2931	0.00805781	0.0193815
gene10147	XP_024552831.1	Polyketide cyclase dehydrase proteingene10147	-2.29867	3.38649e-09	2.01438e-08
gene569	XP_024546339.1	Extracellular serine-rich protein, putativegene569	-2.29883	0	0
gene5219	XP_024549461.1	Major facilitator superfamily domain-containing proteingene5219	-2.30004	2.90347e-13	2.31847e-12
gene3118	XP_001554419.2	Pfs domain-containing proteingene3118	-2.3032	3.20628e-34	5.85075e-33
gene3695	XP_001549317.1	gene3695	-2.30397	2.11201e-43	4.89155e-42
gene10122	XP_024552814.1	Sugar transportergene10122	-2.30402	9.76413e-22	1.16227e-20
gene1372	XP_001558906.1	Streptothricin hydrolasegene1372	-2.30864	1.4556e-12	1.12375e-11
gene4085	XP_001559906.2	4-hydroxybenzoate octaprenyltransferasegene4085	-2.31062	0.00168783	0.00480768
gene11604	XP_001549150.1	Collagen-like protein Mcl1gene11604	-2.31099	8.65915e-51	2.33273e-49
gene3123	XP_024548118.1	Caspasegene3123	-2.31221	9.35614e-40	1.9789e-38
gene8901	XP_024552058.1	Gram-negative bacteria-binding protein 1gene8901	-2.31427	1.24197e-25	1.70202e-24
gene5830	XP_024549892.1	Endo-beta-glucanasegene5830	-2.31681	4.06752e-09	2.39995e-08
gene9664	XP_001555297.1	gene9664	-2.32202	0.0019046	0.00536379
gene11199	XP_024553624.1	NAD-dependent protein deacylasegene11199	-2.32394	5.28842e-92	2.7906e-90
gene951	XP_001553605.1	gene951	-2.3249	2.50761e-49	6.51534e-48
gene6219	XP_024550204.1	Transcription factor Cysgene6219	-2.3285	8.07499e-11	5.48168e-10
gene9371	XP_001551194.1	HET domain-containing proteingene9371	-2.32886	5.02103e-42	1.11983e-40
gene7467	XP_024551147.1	Secreted hydrolasegene7467	-2.33055	2.11487e-12	1.61567e-11
gene3691	XP_024548515.1	HET domain-containing proteingene3691	-2.33187	9.18602e-07	4.31166e-06
gene7195	XP_001549419.1	Cupin domain containing proteingene7195	-2.33221	0.000167693	0.000578197
gene10052	XP_001547907.1	gene10052	-2.33554	5.18798e-48	1.32773e-46
gene4620	XP_024549079.1	p-loop containing nucleoside triphosphate hydrolasegene4620	-2.33667	3.50592e-103	2.06265e-101
gene5019	XP_024549318.1	N-alkane-inducible cytochrome P450gene5019	-2.33824	1.10699e-14	9.53094e-14
gene9484	XP_001546058.1	Triphenylmethane reductase TMR-like protein NMRa-like atypical a SDRgene9484	-2.3386	1.30657e-23	1.67611e-22
gene4545	XP_024549027.1	gene4545	-2.34127	0.00149601	0.00431764
gene4971	XP_024549275.1	gene4971	-2.34204	6.79574e-06	2.88066e-05
gene2879	XP_024547947.1	Apoptosis-inducing factor like protein Bgene2879	-2.34566	4.12464e-08	2.23053e-07
gene1663	XP_001546721.1	M6 family metalloproteasegene1663	-2.35088	1.11514e-129	8.33265e-128
gene4004	XP_024548702.1	Similar to cytochrome P450 alkane hydroxylasegene4004	-2.35875	0.00431378	0.0111263
gene2955	XP_001554904.2	P-loop containing nucleoside triphosphate hydrolase proteingene2955	-2.35886	6.89263e-31	1.12e-29
gene5436	XP_024549607.1	MFS general substrate transportergene5436	-2.36328	4.45508e-06	1.94319e-05
gene4720	XP_024549128.1	Membrane-associating domain-containing proteingene4720	-2.36346	6.06169e-23	7.5953e-22
gene11601	XP_024553997.1	Alanine racemase proteingene11601	-2.36437	6.85151e-10	4.303e-09
gene1040	XP_024546680.1	Proline-specific peptidasegene1040	-2.37373	3.17856e-198	4.28144e-196
gene4765	XP_001560360.2	gene4765	-2.38644	1.62697e-22	1.99943e-21
gene4779	XP_001560386.1	Acid proteasegene4779	-2.39626	1.64227e-07	8.35168e-07
gene1280	XP_024546873.1	Peptidase caspase domain proteingene1280	-2.40221	2.50597e-22	3.05038e-21
gene9738	XP_024552586.1	Pimeloyl-ACP methyl ester carboxylesterasegene9738	-2.4033	1.33431e-25	1.81882e-24
gene2144	XP_024547448.1	N-acetyltransferase domain-containing proteingene2144	-2.4076	4.31873e-110	2.6316e-108
gene7283	XP_024551011.1	Putative glycoside hydrolasegene7283	-2.41579	1.25066e-27	1.83952e-26
gene4937	XP_001556155.1	Acyl-CoA N-acyltransferasegene4937	-2.41695	5.23608e-10	3.32105e-09
gene7967	XP_001557359.1	gene7967	-2.41766	2.40971e-70	9.27375e-69
gene7184	XP_024550933.1	Putative integral membrane proteingene7184	-2.41979	2.24613e-28	3.37645e-27
gene2484	XP_024547697.1	gene2484	-2.4202	1.79975e-55	5.23409e-54
gene9517	XP_001557151.1	Sodium/potassium-transporting ATPase subunit alpha-Agene9517	-2.42152	7.18949e-41	1.57262e-39
gene3735	XP_024548546.1	Alcohol dehydrogenasegene3735	-2.42283	1.01893e-37	2.03726e-36
gene7441	XP_024551122.1	HET domain-containing proteingene7441	-2.42478	1.35702e-58	4.15923e-57
gene9201	XP_001545296.2	Related to M.genitalium alanine--tRNA ligasegene9201	-2.42558	1.74556e-102	1.0211e-100
gene5344	XP_024549550.1	Interphotoreceptor retinol-bindinggene5344	-2.43039	6.80934e-60	2.15812e-58
gene6538	XP_001552368.1	Aryl-alcohol dehydrogenasegene6538	-2.43273	9.67471e-55	2.78202e-53
gene8415	XP_024551739.1	P-loop containing nucleoside triphosphate hydrolase proteingene8415	-2.43375	5.89341e-68	2.1624e-66
gene3872	XP_001549034.1	C6 transcription factor, putativegene3872	-2.44193	1.42627e-05	5.78477e-05
gene10660	XP_001553666.1	Toxin biosynthesisgene10660	-2.44495	0.00792586	1
gene10146	XP_024552830.1	TauD-domain-containing proteingene10146	-2.445	7.03603e-06	2.97513e-05
gene4249	XP_001559740.1	Metaviral-G multi-domain proteingene4249	-2.44713	9.79344e-18	9.743e-17
gene6174	XP_001548736.2	gene6174	-2.45967	0.00131905	0.00385473
gene5416	XP_001556071.1	gene5416	-2.46574	1.40272e-172	1.51154e-170
gene2685	XP_024547806.1	SGNH hydrolasegene2685	-2.4696	7.05822e-09	4.10074e-08
gene10619	XP_024553169.1	gene10619	-2.47096	0.00016986	0.000584097
gene2912	XP_024547966.1	Tetrahydroxynaphthalene reductasegene2912	-2.47135	1.95108e-73	8.08634e-72
gene6856	XP_024550686.1	MFS general substrate transportergene6856	-2.4724	0.000662296	0.0020477
gene8885	XP_001557848.1	FK506-binding protein 1gene8885	-2.47581	5.64467e-280	1.03187e-277
gene6321	XP_001551988.1	Similar to transcription factor bZIPgene6321	-2.47789	0	0
gene3430	XP_001557506.1	FAD-dependent pyridine nucleotide-disulphide oxidoreductasegene3430	-2.48117	2.75913e-12	2.08966e-11
gene6494	XP_024550443.1	S-adenosyl-L-methionine-dependent methyltransferasegene6494	-2.48454	2.98826e-63	9.93208e-62
gene4755	XP_024549145.1	gene4755	-2.48766	1.54461e-69	5.85637e-68
gene4382	XP_001559564.1	Putative phytanoyl-dioxygenase family proteingene4382	-2.49173	0.00218242	0.00605952
gene7567	XP_024551220.1	N-acetyltransferase domain-containing proteingene7567	-2.49343	1.52194e-56	4.51598e-55
gene8705	XP_024551920.1	Bifunctional solanapyrone synthasegene8705	-2.50316	1.35347e-10	9.00287e-10
gene3955	XP_024548674.1	gene3955	-2.50328	7.27104e-07	3.446e-06
gene2207	XP_024547490.1	Glutamate decarboxylasegene2207	-2.50603	1.46093e-65	5.08692e-64
gene5447	XP_024549616.1	FAD-binding PCMH-type domain-containing proteingene5447	-2.50684	4.59263e-31	7.51034e-30
gene701	XP_001561184.2	gene701	-2.5143	2.53637e-39	5.2667e-38
gene464	XP_024546255.1	gene464	-2.51872	2.26057e-19	2.43082e-18
gene6265	XP_001553407.1	gene6265	-2.51912	1.47692e-69	5.62052e-68
gene9269	XP_024552303.1	p-loop containing nucleoside triphosphate hydrolasegene9269	-2.51986	0	0
gene2363	XP_024547602.1	gene2363	-2.52422	2.34233e-05	9.23668e-05
gene8160	XP_001545892.1	Similar to transcription factor Zn, C2H2gene8160	-2.5267	0.00021445	0.000726928
gene8218	XP_001556583.1	Major centromere autoantigen Bgene8218	-2.52745	2.99893e-27	4.32395e-26
gene11583	XP_024553987.1	Sporulation-specific protein 22gene11583	-2.52777	4.19028e-24	5.4784e-23
gene9792	XP_001556332.1	MYB DNA-binding domaingene9792	-2.53126	8.53564e-68	3.07674e-66
gene4477	XP_001550645.1	Arsenate reductasegene4477	-2.53382	2.43089e-31	4.01371e-30
gene8986	XP_024552115.1	gene8986	-2.53557	2.6741e-10	1.73368e-09
gene11310	XP_001546515.1	ADP-ribose pyrophosphatase MutTgene11310	-2.54397	6.11267e-05	0.000225741
gene9931	XP_001554822.1	gene9931	-2.5495	1.10579e-114	7.11948e-113
gene7470	XP_024551151.1	gene7470	-2.55044	1.63318e-19	1.76546e-18
[truncated: 259 more rows]

## Sheet: D1B down CK v Mock KEGG enrich
##Databases: KEGG PATHWAY
##Statistical test method: hypergeometric test / Fisher's exact test
##FDR correction method: Benjamini and Hochberg
#Term	Database	ID	Input number	Background number	P-Value	Corrected P-Value	Input	Hyperlink
Ribosome	KEGG PATHWAY	bfu03010	52	97	2.53944e-11	2.56484e-09	XP_001556324.1|XP_024550984.1|XP_024545949.1|XP_001546001.1|XP_001557655.1|XP_001557401.1|XP_001549894.1|XP_024551905.1|XP_001552520.1|XP_024547195.1|XP_001560565.1|XP_001559487.1|XP_001555047.2|XP_001550838.1|XP_001550924.1|XP_024549021.1|XP_001557450.1|XP_001559648.1|XP_001546444.1|XP_001549136.1|XP_001554613.1|XP_001556267.1|XP_024550289.1|XP_024552444.1|XP_001553283.1|XP_001559459.1|XP_001547…	http://www.genome.jp/kegg-bin/show_pathway?bfu03010/bfu:BC1G_02123%09red/bfu:BC1G_06570%09red/bfu:BC1G_15613%09red/bfu:BC1G_04265%09red/bfu:BC1G_07925%09red/bfu:BC1G_03667%09red/bfu:BC1G_03665%09red/bfu:BC1G_10723%09red/bfu:BC1G_01773%09red/bfu:BC1G_14931%09red/bfu:BC1G_03714%09red/bfu:BC1G_14346%09red/bfu:BC1G_04942%09red/bfu:BC1G_13556%09red/bfu:BC1G_04861%09red/bfu:BC1G_02151%09red/bfu:BC1G_06…
Metabolic pathways	KEGG PATHWAY	bfu01100	191	763	6.30961e-09	3.18635e-07	XP_001549138.1|XP_001561221.1|XP_001547117.2|XP_024550664.1|XP_001556173.1|XP_024553544.1|XP_024547828.1|XP_001547853.2|XP_024549757.1|XP_001546147.1|XP_024550762.1|XP_001560880.1|XP_001551694.1|XP_001552422.2|XP_024547001.1|XP_001559130.2|XP_001560214.1|XP_024545922.1|XP_001547579.1|XP_024547817.1|XP_001558460.1|XP_001561243.1|XP_001555494.1|XP_024548772.1|XP_001558308.1|XP_024546619.1|XP_001547…	http://www.genome.jp/kegg-bin/show_pathway?bfu01100/bfu:BC1G_08865%09red/bfu:BC1G_07943%09red/bfu:BC1G_11494%09red/bfu:BC1G_10557%09red/bfu:BC1G_00908%09red/bfu:BC1G_00642%09red/bfu:BC1G_03469%09red/bfu:BC1G_06494%09red/bfu:BC1G_07820%09red/bfu:BC1G_00347%09red/bfu:BC1G_05991%09red/bfu:BC1G_03837%09red/bfu:BC1G_14088%09red/bfu:BC1G_11700%09red/bfu:BC1G_06553%09red/bfu:BC1G_04460%09red/bfu:BC1G_03…
Biosynthesis of secondary metabolites	KEGG PATHWAY	bfu01110	86	292	5.40487e-07	1.46868e-05	XP_001549138.1|XP_001561221.1|XP_001547117.2|XP_001559853.1|XP_001549418.1|XP_024549757.1|XP_001551694.1|XP_001552422.2|XP_024548803.1|XP_001558460.1|XP_001561243.1|XP_001547315.2|XP_024546036.1|XP_024552549.1|XP_024548396.1|XP_024548277.1|XP_024546502.1|XP_024546429.1|XP_024552192.1|XP_001548219.2|XP_001557571.1|XP_024549455.1|XP_001546470.1|XP_001551665.1|XP_001561003.1|XP_024548883.1|XP_001549…	http://www.genome.jp/kegg-bin/show_pathway?bfu01110/bfu:BC1G_00088%09red/bfu:BC1G_04164%09red/bfu:BC1G_12086%09red/bfu:BC1G_00121%09red/bfu:BC1G_14194%09red/bfu:BC1G_13346%09red/bfu:BC1G_00350%09red/bfu:BC1G_06934%09red/bfu:BC1G_14626%09red/bfu:BC1G_02675%09red/bfu:BC1G_13631%09red/bfu:BC1G_04225%09red/bfu:BC1G_04444%09red/bfu:BC1G_03837%09red/bfu:BC1G_01799%09red/bfu:BC1G_11700%09red/bfu:BC1G_05…
Biosynthesis of antibiotics	KEGG PATHWAY	bfu01130	69	215	5.81656e-07	1.46868e-05	XP_001549138.1|XP_024548883.1|XP_001557554.1|XP_024551179.1|XP_001561221.1|XP_024552546.1|XP_024554024.1|XP_024546652.1|XP_024546171.1|XP_024551101.1|XP_024548396.1|XP_024548191.1|XP_024548610.1|XP_024549757.1|XP_001556507.1|XP_024547665.1|XP_001552422.2|XP_024546549.1|XP_001551516.1|XP_001553879.2|XP_024552879.1|XP_001553931.1|XP_001558276.1|XP_024548803.1|XP_024550664.1|XP_001558460.1|XP_001546…	http://www.genome.jp/kegg-bin/show_pathway?bfu01130/bfu:BC1G_12086%09red/bfu:BC1G_10557%09red/bfu:BC1G_00121%09red/bfu:BC1G_01799%09red/bfu:BC1G_00350%09red/bfu:BC1G_06934%09red/bfu:BC1G_06494%09red/bfu:BC1G_02675%09red/bfu:BC1G_06553%09red/bfu:BC1G_04225%09red/bfu:BC1G_04444%09red/bfu:BC1G_03837%09red/bfu:BC1G_09786%09red/bfu:BC1G_05276%09red/bfu:BC1G_01354%09red/bfu:BC1G_07689%09red/bfu:BC1G_07…
RNA transport	KEGG PATHWAY	bfu03013	38	89	1.08398e-06	2.18965e-05	XP_024550849.1|XP_001549727.1|XP_024546370.1|XP_024547873.1|XP_024552987.1|XP_024551758.1|XP_024550361.1|XP_024553455.1|XP_001557972.1|XP_024551378.1|XP_001547239.1|XP_001556627.2|XP_001554270.1|XP_001557202.1|XP_024552088.1|XP_001560977.1|XP_024552687.1|XP_001547625.1|XP_024548936.1|XP_001557734.1|XP_001549630.1|XP_001549974.1|XP_001554818.1|XP_024551077.1|XP_024551045.1|XP_001561266.1|XP_001558…	http://www.genome.jp/kegg-bin/show_pathway?bfu03013/bfu:BC1G_00351%09red/bfu:BC1G_11662%09red/bfu:BC1G_04012%09red/bfu:BC1G_00383%09red/bfu:BC1G_11560%09red/bfu:BC1G_09999%09red/bfu:BC1G_00062%09red/bfu:BC1G_04452%09red/bfu:BC1G_11866%09red/bfu:BC1G_15396%09red/bfu:BC1G_00466%09red/bfu:BC1G_12029%09red/bfu:BC1G_06774%09red/bfu:BC1G_11140%09red/bfu:BC1G_03240%09red/bfu:BC1G_03554%09red/bfu:BC1G_00…
Cell cycle - yeast	KEGG PATHWAY	bfu04111	32	74	6.05239e-06	0.000101882	XP_001559612.2|XP_024547988.1|XP_001549813.2|XP_001549139.1|XP_001552218.2|XP_001547107.1|XP_024550012.1|XP_001546997.2|XP_024551894.1|XP_001558438.1|XP_024550586.1|XP_001553762.1|XP_024552890.1|XP_001556462.1|XP_024546698.1|XP_001561312.1|XP_001561261.1|XP_024547299.1|XP_001546880.1|XP_024551481.1|XP_001545901.2|XP_001558686.1|XP_024551486.1|XP_024551300.1|XP_024546086.1|XP_001559309.1|XP_001558…	http://www.genome.jp/kegg-bin/show_pathway?bfu04111/bfu:BC1G_11668%09red/bfu:BC1G_15473%09red/bfu:BC1G_10340%09red/bfu:BC1G_10201%09red/bfu:BC1G_13876%09red/bfu:BC1G_06595%09red/bfu:BC1G_02757%09red/bfu:BC1G_00480%09red/bfu:BC1G_05231%09red/bfu:BC1G_11458%09red/bfu:BC1G_14509%09red/bfu:BC1G_12944%09red/bfu:BC1G_09400%09red/bfu:BC1G_14462%09red/bfu:BC1G_14635%09red/bfu:BC1G_12309%09red/bfu:BC1G_02…
DNA replication	KEGG PATHWAY	bfu03030	19	31	1.28886e-05	0.000185964	XP_001554657.1|XP_024548073.1|XP_001555976.2|XP_001547714.1|XP_001557941.2|XP_024546310.1|XP_001556462.1|XP_024550136.1|XP_001547107.1|XP_024552947.1|XP_001560643.1|XP_024548770.1|XP_024551894.1|XP_001561280.1|XP_024552863.1|XP_024552069.1|XP_001550275.1|XP_024552416.1|XP_001555927.1	http://www.genome.jp/kegg-bin/show_pathway?bfu03030/bfu:BC1G_12093%09red/bfu:BC1G_11494%09red/bfu:BC1G_00671%09red/bfu:BC1G_11483%09red/bfu:BC1G_13185%09red/bfu:BC1G_13876%09red/bfu:BC1G_14121%09red/bfu:BC1G_06800%09red/bfu:BC1G_00490%09red/bfu:BC1G_05231%09red/bfu:BC1G_10044%09red/bfu:BC1G_03523%09red/bfu:BC1G_00365%09red/bfu:BC1G_05347%09red/bfu:BC1G_08381%09red/bfu:BC1G_14509%09red/bfu:BC1G_05…
Aminoacyl-tRNA biosynthesis	KEGG PATHWAY	bfu00970	21	39	2.01507e-05	0.000254403	XP_001555821.2|XP_001548004.2|XP_024547831.1|XP_024546314.1|XP_001548195.1|XP_024548313.1|XP_001557549.1|XP_024550528.1|XP_024552309.1|XP_024552270.1|XP_001551363.1|XP_001547493.1|XP_024548723.1|XP_001554558.2|XP_001560495.2|XP_001555093.1|XP_001546406.1|XP_024549870.1|XP_024547629.1|XP_024551885.1|XP_001548894.2	http://www.genome.jp/kegg-bin/show_pathway?bfu00970/bfu:BC1G_04159%09red/bfu:BC1G_06515%09red/bfu:BC1G_14312%09red/bfu:BC1G_13385%09red/bfu:BC1G_08966%09red/bfu:BC1G_06103%09red/bfu:BC1G_00483%09red/bfu:BC1G_01327%09red/bfu:BC1G_12069%09red/bfu:BC1G_07147%09red/bfu:BC1G_15093%09red/bfu:BC1G_14120%09red/bfu:BC1G_13510%09red/bfu:BC1G_05496%09red/bfu:BC1G_07479%09red/bfu:BC1G_01538%09red/bfu:BC1G_10…
Biosynthesis of amino acids	KEGG PATHWAY	bfu01230	38	109	4.52946e-05	0.000508306	XP_001550879.1|XP_001561221.1|XP_001559795.1|XP_024546652.1|XP_024552879.1|XP_024551101.1|XP_024549757.1|XP_001556507.1|XP_024547665.1|XP_024546549.1|XP_001553879.2|XP_001546815.1|XP_024550664.1|XP_001558460.1|XP_001561243.1|XP_001557554.1|XP_024550758.1|XP_024548191.1|XP_001553555.1|XP_024548396.1|XP_024546943.1|XP_024545913.1|XP_001553828.1|XP_024554006.1|XP_001553290.1|XP_024546502.1|XP_001559…	http://www.genome.jp/kegg-bin/show_pathway?bfu01230/bfu:BC1G_00121%09red/bfu:BC1G_12890%09red/bfu:BC1G_02675%09red/bfu:BC1G_06553%09red/bfu:BC1G_04225%09red/bfu:BC1G_04444%09red/bfu:BC1G_03837%09red/bfu:BC1G_07689%09red/bfu:BC1G_01354%09red/bfu:BC1G_05276%09red/bfu:BC1G_07439%09red/bfu:BC1G_04460%09red/bfu:BC1G_07703%09red/bfu:BC1G_08279%09red/bfu:BC1G_02529%09red/bfu:BC1G_03309%09red/bfu:BC1G_05…
Nucleotide excision repair	KEGG PATHWAY	bfu03420	20	39	5.33847e-05	0.000539186	XP_024547881.1|XP_024548073.1|XP_001546379.2|XP_001554657.1|XP_024549087.1|XP_024552069.1|XP_001560643.1|XP_024551465.1|XP_001556552.1|XP_024552416.1|XP_024552947.1|XP_001554529.1|XP_024548770.1|XP_024546310.1|XP_024552863.1|XP_024552645.1|XP_001550275.1|XP_001555927.1|XP_001552435.1|XP_001561280.1	http://www.genome.jp/kegg-bin/show_pathway?bfu03420/bfu:BC1G_11494%09red/bfu:BC1G_01021%09red/bfu:BC1G_14899%09red/bfu:BC1G_00671%09red/bfu:BC1G_11483%09red/bfu:BC1G_13185%09red/bfu:BC1G_05602%09red/bfu:BC1G_14121%09red/bfu:BC1G_09665%09red/bfu:BC1G_00490%09red/bfu:BC1G_12807%09red/bfu:BC1G_15066%09red/bfu:BC1G_00365%09red/bfu:BC1G_05321%09red/bfu:BC1G_10044%09red/bfu:BC1G_06800%09red/bfu:BC1G_01…
MAPK signaling pathway - yeast	KEGG PATHWAY	bfu04011	25	59	7.87454e-05	0.000723026	XP_001549139.1|XP_024546089.1|XP_024547336.1|XP_024551491.1|XP_001549418.1|XP_024546048.1|XP_024553377.1|XP_001558438.1|XP_024549212.1|XP_024548775.1|XP_001553570.1|XP_024548803.1|XP_001553918.1|XP_001557236.1|XP_024552997.1|XP_001546880.1|XP_024551069.1|XP_024547540.1|XP_001560890.1|XP_024547231.1|XP_001553647.1|XP_024547110.1|XP_024551380.1|XP_024548302.1|XP_024548935.1	http://www.genome.jp/kegg-bin/show_pathway?bfu04011/bfu:BC1G_12947%09red/bfu:BC1G_12146%09red/bfu:BC1G_14285%09red/bfu:BC1G_07478%09red/bfu:BC1G_01690%09red/bfu:BC1G_14635%09red/bfu:BC1G_15399%09red/bfu:BC1G_12045%09red/bfu:BC1G_12309%09red/bfu:BC1G_08294%09red/bfu:BC1G_10211%09red/bfu:BC1G_01388%09red/bfu:BC1G_13021%09red/bfu:BC1G_00918%09red/bfu:BC1G_13966%09red/bfu:BC1G_03001%09red/bfu:BC1G_07…
Proteasome	KEGG PATHWAY	bfu03050	18	34	9.14991e-05	0.000770117	XP_024547845.1|XP_024550609.1|XP_001553600.1|XP_001547757.1|XP_001557047.1|XP_024546590.1|XP_001549241.1|XP_024548550.1|XP_024547369.1|XP_001545761.1|XP_001557952.1|XP_001548320.1|XP_001558216.1|XP_001558190.1|XP_001553553.1|XP_001548810.1|XP_001553547.1|XP_001549097.1	http://www.genome.jp/kegg-bin/show_pathway?bfu03050/bfu:BC1G_08271%09red/bfu:BC1G_08324%09red/bfu:BC1G_10863%09red/bfu:BC1G_03222%09red/bfu:BC1G_12889%09red/bfu:BC1G_04297%09red/bfu:BC1G_12074%09red/bfu:BC1G_08277%09red/bfu:BC1G_02880%09red/bfu:BC1G_12660%09red/bfu:BC1G_03534%09red/bfu:BC1G_13787%09red/bfu:BC1G_15795%09red/bfu:BC1G_06136%09red/bfu:BC1G_12408%09red/bfu:BC1G_08298%09red/bfu:BC1G_06…
Mismatch repair	KEGG PATHWAY	bfu03430	14	22	0.000131907	0.00102481	XP_001554657.1|XP_024548073.1|XP_024552069.1|XP_024547371.1|XP_001556552.1|XP_024552416.1|XP_024552947.1|XP_001560643.1|XP_024548770.1|XP_024546310.1|XP_024552863.1|XP_001550275.1|XP_001555927.1|XP_001561280.1	http://www.genome.jp/kegg-bin/show_pathway?bfu03430/bfu:BC1G_11494%09red/bfu:BC1G_00671%09red/bfu:BC1G_11483%09red/bfu:BC1G_13185%09red/bfu:BC1G_05602%09red/bfu:BC1G_06864%09red/bfu:BC1G_00490%09red/bfu:BC1G_14121%09red/bfu:BC1G_00365%09red/bfu:BC1G_05321%09red/bfu:BC1G_10044%09red/bfu:BC1G_06800%09red/bfu:BC1G_01405%09red
Meiosis - yeast	KEGG PATHWAY	bfu04113	22	53	0.000260284	0.00187776	XP_001559612.2|XP_024547988.1|XP_001547714.1|XP_001547107.1|XP_001546997.2|XP_024551894.1|XP_001552218.2|XP_001556462.1|XP_024553225.1|XP_001561312.1|XP_001546880.1|XP_024550396.1|XP_024551481.1|XP_001545901.2|XP_024551486.1|XP_024551300.1|XP_024546086.1|XP_024551387.1|XP_024548081.1|XP_024553017.1|XP_024546315.1|XP_001552059.1	http://www.genome.jp/kegg-bin/show_pathway?bfu04113/bfu:BC1G_10201%09red/bfu:BC1G_12944%09red/bfu:BC1G_13179%09red/bfu:BC1G_13876%09red/bfu:BC1G_10433%09red/bfu:BC1G_00480%09red/bfu:BC1G_05231%09red/bfu:BC1G_14509%09red/bfu:BC1G_09400%09red/bfu:BC1G_14462%09red/bfu:BC1G_14635%09red/bfu:BC1G_07542%09red/bfu:BC1G_04716%09red/bfu:BC1G_12093%09red/bfu:BC1G_08696%09red/bfu:BC1G_07799%09red/bfu:BC1G_01…
Homologous recombination	KEGG PATHWAY	bfu03440	12	18	0.000291006	0.00195944	XP_001554657.1|XP_001556340.1|XP_024548073.1|XP_001557565.1|XP_001556699.1|XP_024552069.1|XP_001548320.1|XP_024546362.1|XP_024548770.1|XP_024548866.1|XP_001550275.1|XP_024551389.1	http://www.genome.jp/kegg-bin/show_pathway?bfu03440/bfu:BC1G_00406%09red/bfu:BC1G_01842%09red/bfu:BC1G_04084%09red/bfu:BC1G_04175%09red/bfu:BC1G_11483%09red/bfu:BC1G_13185%09red/bfu:BC1G_11494%09red/bfu:BC1G_06800%09red/bfu:BC1G_04958%09red/bfu:BC1G_03758%09red/bfu:BC1G_01405%09red/bfu:BC1G_12889%09red
Amino sugar and nucleotide sugar metabolism	KEGG PATHWAY	bfu00520	19	47	0.000860656	0.00543289	XP_024553485.1|XP_001546507.1|XP_001545731.2|XP_001547579.1|XP_024551673.1|XP_024551137.1|XP_024550705.1|XP_001561360.1|XP_001561262.1|XP_001556741.2|XP_024546171.1|XP_001549109.1|XP_001550341.1|XP_001550259.1|XP_024549887.1|XP_024547842.1|XP_024550906.1|XP_024546184.1|XP_024553544.1	http://www.genome.jp/kegg-bin/show_pathway?bfu00520/bfu:BC1G_07617%09red/bfu:BC1G_04087%09red/bfu:BC1G_13823%09red/bfu:BC1G_10557%09red/bfu:BC1G_15108%09red/bfu:BC1G_14944%09red/bfu:BC1G_12178%09red/bfu:BC1G_11533%09red/bfu:BC1G_00347%09red/bfu:BC1G_11467%09red/bfu:BC1G_12086%09red/bfu:BC1G_07215%09red/bfu:BC1G_06124%09red/bfu:BC1G_15275%09red/bfu:BC1G_11585%09red/bfu:BC1G_04759%09red/bfu:BC1G_10…
Purine metabolism	KEGG PATHWAY	bfu00230	27	83	0.00126607	0.00752192	XP_001557019.1|XP_001550336.1|XP_024547817.1|XP_024546652.1|XP_001547236.2|XP_001560814.1|XP_024550762.1|XP_001560880.1|XP_001557996.1|XP_024546960.1|XP_001555494.1|XP_001556741.2|XP_024548772.1|XP_024552643.1|XP_024549519.1|XP_024548770.1|XP_001555976.2|XP_024552069.1|XP_024550136.1|XP_024553304.1|XP_001553859.1|XP_001552712.1|XP_001552447.1|XP_001549288.1|XP_001548808.1|XP_001558138.1|XP_001548…	http://www.genome.jp/kegg-bin/show_pathway?bfu00230/bfu:BC1G_11494%09red/bfu:BC1G_00842%09red/bfu:BC1G_00908%09red/bfu:BC1G_07419%09red/bfu:BC1G_10809%09red/bfu:BC1G_01399%09red/bfu:BC1G_01405%09red/bfu:BC1G_03170%09red/bfu:BC1G_09677%09red/bfu:BC1G_04759%09red/bfu:BC1G_06081%09red/bfu:BC1G_12809%09red/bfu:BC1G_04735%09red/bfu:BC1G_03578%09red/bfu:BC1G_14331%09red/bfu:BC1G_02471%09red/bfu:BC1G_05…
Pyrimidine metabolism	KEGG PATHWAY	bfu00240	21	61	0.00241452	0.0135481	XP_024548770.1|XP_001557019.1|XP_001555976.2|XP_001558115.1|XP_024546326.1|XP_024546382.1|XP_001549288.1|XP_024547817.1|XP_024550136.1|XP_024548772.1|XP_024552069.1|XP_024546960.1|XP_024547828.1|XP_001548808.1|XP_024552302.1|XP_001548712.1|XP_024552643.1|XP_024547853.1|XP_024549519.1|XP_001560880.1|XP_001558138.1	http://www.genome.jp/kegg-bin/show_pathway?bfu00240/bfu:BC1G_04735%09red/bfu:BC1G_12690%09red/bfu:BC1G_11494%09red/bfu:BC1G_14664%09red/bfu:BC1G_00363%09red/bfu:BC1G_00908%09red/bfu:BC1G_07459%09red/bfu:BC1G_02471%09red/bfu:BC1G_12809%09red/bfu:BC1G_03147%09red/bfu:BC1G_01399%09red/bfu:BC1G_03170%09red/bfu:BC1G_06099%09red/bfu:BC1G_05347%09red/bfu:BC1G_08381%09red/bfu:BC1G_07413%09red/bfu:BC1G_12…
Alanine, aspartate and glutamate metabolism	KEGG PATHWAY	bfu00250	11	25	0.00625008	0.0332241	XP_024547490.1|XP_001549470.1|XP_001551694.1|XP_024553576.1|XP_024546502.1|XP_001548318.2|XP_001547803.1|XP_024550762.1|XP_024546326.1|XP_001561262.1|XP_024548191.1	http://www.genome.jp/kegg-bin/show_pathway?bfu00250/bfu:BC1G_02094%09red/bfu:BC1G_12887%09red/bfu:BC1G_00121%09red/bfu:BC1G_14197%09red/bfu:BC1G_00347%09red/bfu:BC1G_07459%09red/bfu:BC1G_13490%09red/bfu:BC1G_15602%09red/bfu:BC1G_07167%09red/bfu:BC1G_12011%09red/bfu:BC1G_09861%09red
mRNA surveillance pathway	KEGG PATHWAY	bfu03015	16	47	0.00820606	0.0404915	XP_024550849.1|XP_024547709.1|XP_001561225.2|XP_024551387.1|XP_024548092.1|XP_024552453.1|XP_024552687.1|XP_024551481.1|XP_001546907.1|XP_024553225.1|XP_001550728.2|XP_024551400.1|XP_001552218.2|XP_001557048.1|XP_001554818.1|XP_024552153.1	http://www.genome.jp/kegg-bin/show_pathway?bfu03015/bfu:BC1G_14662%09red/bfu:BC1G_15413%09red/bfu:BC1G_07799%09red/bfu:BC1G_08696%09red/bfu:BC1G_06466%09red/bfu:BC1G_00653%09red/bfu:BC1G_06446%09red/bfu:BC1G_00310%09red/bfu:BC1G_04298%09red/bfu:BC1G_03738%09red/bfu:BC1G_10901%09red/bfu:BC1G_04388%09red/bfu:BC1G_03192%09red/bfu:BC1G_07056%09red/bfu:BC1G_09999%09red/bfu:BC1G_10188%09red
Ubiquitin mediated proteolysis	KEGG PATHWAY	bfu04120	18	56	0.00841903	0.0404915	XP_024548593.1|XP_024548900.1|XP_001549813.2|XP_001558780.2|XP_001552539.1|XP_024552047.1|XP_001554092.1|XP_024547115.1|XP_001552059.1|XP_001559309.1|XP_001555004.1|XP_001554529.1|XP_024551454.1|XP_001555288.2|XP_024550586.1|XP_024549406.1|XP_024548209.1|XP_024550590.1	http://www.genome.jp/kegg-bin/show_pathway?bfu04120/bfu:BC1G_09400%09red/bfu:BC1G_04568%09red/bfu:BC1G_03612%09red/bfu:BC1G_02232%09red/bfu:BC1G_09407%09red/bfu:BC1G_14594%09red/bfu:BC1G_06527%09red/bfu:BC1G_08404%09red/bfu:BC1G_03432%09red/bfu:BC1G_02851%09red/bfu:BC1G_11283%09red/bfu:BC1G_05993%09red/bfu:BC1G_01767%09red/bfu:BC1G_01974%09red/bfu:BC1G_11448%09red/bfu:BC1G_11458%09red/bfu:BC1G_07…
Phenylalanine, tyrosine and tryptophan biosynthesis	KEGG PATHWAY	bfu00400	9	19	0.00906304	0.0416076	XP_001553879.2|XP_001561221.1|XP_001548219.2|XP_001558460.1|XP_001557210.2|XP_001555030.1|XP_024549757.1|XP_001556507.1|XP_024546549.1	http://www.genome.jp/kegg-bin/show_pathway?bfu00400/bfu:BC1G_02675%09red/bfu:BC1G_03309%09red/bfu:BC1G_06553%09red/bfu:BC1G_05276%09red/bfu:BC1G_07439%09red/bfu:BC1G_04460%09red/bfu:BC1G_00306%09red/bfu:BC1G_09069%09red
Galactose metabolism	KEGG PATHWAY	bfu00052	10	23	0.00954688	0.0419233	XP_001556741.2|XP_024550939.1|XP_001554727.2|XP_024553544.1|XP_001561360.1|XP_024552778.1|XP_024546171.1|XP_001550259.1|XP_001549109.1|XP_024550906.1	http://www.genome.jp/kegg-bin/show_pathway?bfu00052/bfu:BC1G_12086%09red/bfu:BC1G_10557%09red/bfu:BC1G_12145%09red/bfu:BC1G_11467%09red/bfu:BC1G_12178%09red/bfu:BC1G_06375%09red/bfu:BC1G_11585%09red/bfu:BC1G_11115%09red/bfu:BC1G_04759%09red/bfu:BC1G_00445%09red
Endocytosis	KEGG PATHWAY	bfu04144	19	63	0.0117847	0.0495939	XP_024549873.1|XP_001552090.1|XP_001545671.1|XP_001560762.2|XP_001558947.1|XP_024552455.1|XP_024547353.1|XP_024547110.1|XP_001557236.1|XP_001547853.2|XP_024546048.1|XP_024553052.1|XP_024547856.1|XP_024552938.1|XP_024549906.1|XP_024552454.1|XP_001558462.1|XP_024548553.1|XP_001560357.1	http://www.genome.jp/kegg-bin/show_pathway?bfu04144/bfu:BC1G_10846%09red/bfu:BC1G_00790%09red/bfu:BC1G_01189%09red/bfu:BC1G_09346%09red/bfu:BC1G_13629%09red/bfu:BC1G_03311%09red/bfu:BC1G_06164%09red/bfu:BC1G_15519%09red/bfu:BC1G_16080%09red/bfu:BC1G_09431%09red/bfu:BC1G_04486%09red/bfu:BC1G_10017%09red/bfu:BC1G_16298%09red/bfu:BC1G_15764%09red/bfu:BC1G_04386%09red/bfu:BC1G_04387%09red/bfu:BC1G_07…
Pentose phosphate pathway	KEGG PATHWAY	bfu00030	9	21	0.014629	0.0591013	XP_024553485.1|XP_024552192.1|XP_024546943.1|XP_001556741.2|XP_024552879.1|XP_024546619.1|XP_001559949.1|XP_001556818.1|XP_024547665.1	http://www.genome.jp/kegg-bin/show_pathway?bfu00030/bfu:BC1G_02529%09red/bfu:BC1G_00555%09red/bfu:BC1G_08757%09red/bfu:BC1G_08475%09red/bfu:BC1G_15108%09red/bfu:BC1G_04836%09red/bfu:BC1G_01508%09red/bfu:BC1G_04759%09red/bfu:BC1G_08348%09red
Non-homologous end-joining	KEGG PATHWAY	bfu03450	5	7	0.0155294	0.0603256	XP_024548866.1|XP_024551779.1|XP_001545469.2|XP_001551373.2|XP_024550292.1	http://www.genome.jp/kegg-bin/show_pathway?bfu03450/bfu:BC1G_09579%09red/bfu:BC1G_01842%09red/bfu:BC1G_04627%09red/bfu:BC1G_10199%09red/bfu:BC1G_16015%09red
Glycolysis / Gluconeogenesis	KEGG PATHWAY	bfu00010	12	34	0.0166586	0.0623157	XP_001556741.2|XP_024546429.1|XP_024546390.1|XP_024553485.1|XP_024546652.1|XP_001548321.1|XP_024551101.1|XP_001556818.1|XP_001549109.1|XP_024548467.1|XP_001550574.1|XP_024550906.1	http://www.genome.jp/kegg-bin/show_pathway?bfu00010/bfu:BC1G_12086%09red/bfu:BC1G_12890%09red/bfu:BC1G_15108%09red/bfu:BC1G_00350%09red/bfu:BC1G_12178%09red/bfu:BC1G_00266%09red/bfu:BC1G_03837%09red/bfu:BC1G_05305%09red/bfu:BC1G_11347%09red/bfu:BC1G_04836%09red/bfu:BC1G_07689%09red/bfu:BC1G_04759%09red
AGE-RAGE signaling pathway in diabetic complications	KEGG PATHWAY	bfu04933	5	8	0.0224772	0.0787487	XP_001551261.1|XP_024553377.1|XP_024546048.1|XP_001553918.1|XP_024547336.1	http://www.genome.jp/kegg-bin/show_pathway?bfu04933/bfu:BC1G_10176%09red/bfu:BC1G_03001%09red/bfu:BC1G_13966%09red/bfu:BC1G_15519%09red/bfu:BC1G_07478%09red
Spliceosome	KEGG PATHWAY	bfu03040	23	88	0.022611	0.0787487	XP_024550849.1|XP_001553867.2|XP_001557737.1|XP_001546275.1|XP_024547901.1|XP_024552687.1|XP_024548361.1|XP_001550867.1|XP_001549236.1|XP_001555293.1|XP_024549849.1|XP_024546616.1|XP_024553976.1|XP_001550646.1|XP_024552290.1|XP_024548553.1|XP_001552539.1|XP_024550960.1|XP_024552881.1|XP_024547856.1|XP_024550501.1|XP_001554063.1|XP_024550348.1	http://www.genome.jp/kegg-bin/show_pathway?bfu03040/bfu:BC1G_11054%09red/bfu:BC1G_04150%09red/bfu:BC1G_09999%09red/bfu:BC1G_08884%09red/bfu:BC1G_07432%09red/bfu:BC1G_11725%09red/bfu:BC1G_03834%09red/bfu:BC1G_05998%09red/bfu:BC1G_13457%09red/bfu:BC1G_06803%09red/bfu:BC1G_10846%09red/bfu:BC1G_10591%09red/bfu:BC1G_08404%09red/bfu:BC1G_06164%09red/bfu:BC1G_15215%09red/bfu:BC1G_08481%09red/bfu:BC1G_12…
Starch and sucrose metabolism	KEGG PATHWAY	bfu00500	17	61	0.0293131	0.0965466	XP_024552752.1|XP_001556741.2|XP_001560614.1|XP_001560882.2|XP_024553485.1|XP_024552778.1|XP_024546171.1|XP_001549109.1|XP_001553411.1|XP_024548497.1|XP_024547346.1|XP_001549070.1|XP_001551665.1|XP_024548063.1|XP_024550906.1|XP_024548409.1|XP_024553280.1	http://www.genome.jp/kegg-bin/show_pathway?bfu00500/bfu:BC1G_00910%09red/bfu:BC1G_12086%09red/bfu:BC1G_10557%09red/bfu:BC1G_15108%09red/bfu:BC1G_11963%09red/bfu:BC1G_04151%09red/bfu:BC1G_13944%09red/bfu:BC1G_00642%09red/bfu:BC1G_12178%09red/bfu:BC1G_13346%09red/bfu:BC1G_07820%09red/bfu:BC1G_08033%09red/bfu:BC1G_03893%09red/bfu:BC1G_09832%09red/bfu:BC1G_12478%09red/bfu:BC1G_11115%09red/bfu:BC1G_04…
Carbon metabolism	KEGG PATHWAY	bfu01200	25	101	0.0296331	0.0965466	XP_001549418.1|XP_024554024.1|XP_024546652.1|XP_024549814.1|XP_024552879.1|XP_024551101.1|XP_024547665.1|XP_024548803.1|XP_024550664.1|XP_024553485.1|XP_024546619.1|XP_024546943.1|XP_001554346.2|XP_024545913.1|XP_024554006.1|XP_024550906.1|XP_024548277.1|XP_024546390.1|XP_024552192.1|XP_024553876.1|XP_001548321.1|XP_024554003.1|XP_001556818.1|XP_024548467.1|XP_001549109.1	http://www.genome.jp/kegg-bin/show_pathway?bfu01200/bfu:BC1G_12086%09red/bfu:BC1G_12890%09red/bfu:BC1G_06934%09red/bfu:BC1G_12146%09red/bfu:BC1G_04444%09red/bfu:BC1G_03837%09red/bfu:BC1G_07689%09red/bfu:BC1G_12552%09red/bfu:BC1G_02529%09red/bfu:BC1G_10724%09red/bfu:BC1G_00350%09red/bfu:BC1G_13021%09red/bfu:BC1G_12178%09red/bfu:BC1G_15809%09red/bfu:BC1G_05305%09red/bfu:BC1G_15108%09red/bfu:BC1G_10…
Terpenoid backbone biosynthesis	KEGG PATHWAY	bfu00900	7	18	0.0428442	0.127272	XP_001558276.1|XP_001557571.1|XP_001559853.1|XP_001559859.1|XP_001553931.1|XP_001546687.1|XP_001552422.2	http://www.genome.jp/kegg-bin/show_pathway?bfu00900/bfu:BC1G_14194%09red/bfu:BC1G_04181%09red/bfu:BC1G_07491%09red/bfu:BC1G_01412%09red/bfu:BC1G_09652%09red/bfu:BC1G_02940%09red/bfu:BC1G_01418%09red
Arginine biosynthesis	KEGG PATHWAY	bfu00220	7	18	0.0428442	0.127272	XP_024548396.1|XP_024550758.1|XP_001549470.1|XP_001547803.1|XP_001557554.1|XP_024546502.1|XP_024548191.1	http://www.genome.jp/kegg-bin/show_pathway?bfu00220/bfu:BC1G_04164%09red/bfu:BC1G_00121%09red/bfu:BC1G_14197%09red/bfu:BC1G_13490%09red/bfu:BC1G_04225%09red/bfu:BC1G_12011%09red/bfu:BC1G_07180%09red
Base excision repair	KEGG PATHWAY	bfu03410	7	18	0.0428442	0.127272	XP_024548770.1|XP_024552069.1|XP_024552416.1|XP_024548153.1|XP_001561280.1|XP_001554912.1|XP_001559568.1	http://www.genome.jp/kegg-bin/show_pathway?bfu03410/bfu:BC1G_11494%09red/bfu:BC1G_10633%09red/bfu:BC1G_01724%09red/bfu:BC1G_00365%09red/bfu:BC1G_06700%09red/bfu:BC1G_14121%09red/bfu:BC1G_01405%09red
Valine, leucine and isoleucine biosynthesis	KEGG PATHWAY	bfu00290	6	15	0.0540378	0.155938	XP_024548277.1|XP_001553290.1|XP_001546815.1|XP_024545913.1|XP_001550879.1|XP_001553555.1	http://www.genome.jp/kegg-bin/show_pathway?bfu00290/bfu:BC1G_07703%09red/bfu:BC1G_10603%09red/bfu:BC1G_08279%09red/bfu:BC1G_14880%09red/bfu:BC1G_04444%09red/bfu:BC1G_15809%09red
Steroid biosynthesis	KEGG PATHWAY	bfu00100	7	20	0.0623706	0.174984	XP_001551516.1|XP_001549138.1|XP_001549961.1|XP_024550317.1|XP_001547478.1|XP_024548222.1|XP_024551474.1	http://www.genome.jp/kegg-bin/show_pathway?bfu00100/bfu:BC1G_14068%09red/bfu:BC1G_14884%09red/bfu:BC1G_11853%09red/bfu:BC1G_12308%09red/bfu:BC1G_09602%09red/bfu:BC1G_13631%09red/bfu:BC1G_09786%09red
Histidine metabolism	KEGG PATHWAY	bfu00340	5	13	0.0845856	0.229984	XP_024549757.1|XP_001559723.1|XP_001560336.1|XP_024551994.1|XP_001561243.1	http://www.genome.jp/kegg-bin/show_pathway?bfu00340/bfu:BC1G_01879%09red/bfu:BC1G_01168%09red/bfu:BC1G_03521%09red/bfu:BC1G_00328%09red/bfu:BC1G_02675%09red
Methane metabolism	KEGG PATHWAY	bfu00680	7	22	0.0865286	0.229984	XP_024546390.1|XP_001554346.2|XP_024554006.1|XP_024551101.1|XP_001556818.1|XP_024554003.1|XP_024548467.1	http://www.genome.jp/kegg-bin/show_pathway?bfu00680/bfu:BC1G_12319%09red/bfu:BC1G_00350%09red/bfu:BC1G_06934%09red/bfu:BC1G_03837%09red/bfu:BC1G_04836%09red/bfu:BC1G_07689%09red/bfu:BC1G_10733%09red
Pyruvate metabolism	KEGG PATHWAY	bfu00620	8	28	0.103376	0.261025	XP_001548108.2|XP_001553290.1|XP_024554024.1|XP_024546652.1|XP_024549814.1|XP_024553876.1|XP_001550233.1|XP_024546030.1	http://www.genome.jp/kegg-bin/show_pathway?bfu00620/bfu:BC1G_07703%09red/bfu:BC1G_10777%09red/bfu:BC1G_10724%09red/bfu:BC1G_09224%09red/bfu:BC1G_05305%09red/bfu:BC1G_12552%09red/bfu:BC1G_13253%09red
RNA polymerase	KEGG PATHWAY	bfu03020	8	28	0.103376	0.261025	XP_001557019.1|XP_024552643.1|XP_024546960.1|XP_024548772.1|XP_001548808.1|XP_001558138.1|XP_001560880.1|XP_024549519.1	http://www.genome.jp/kegg-bin/show_pathway?bfu03020/bfu:BC1G_04735%09red/bfu:BC1G_14664%09red/bfu:BC1G_00908%09red/bfu:BC1G_02471%09red/bfu:BC1G_12406%09red/bfu:BC1G_01399%09red/bfu:BC1G_12809%09red/bfu:BC1G_03170%09red
Synthesis and degradation of ketone bodies	KEGG PATHWAY	bfu00072	3	6	0.110323	0.268594	XP_001557621.2|XP_001552422.2|XP_001557571.1	http://www.genome.jp/kegg-bin/show_pathway?bfu00072/bfu:BC1G_04231%09red/bfu:BC1G_04181%09red/bfu:BC1G_09652%09red
Ribosome biogenesis in eukaryotes	KEGG PATHWAY	bfu03008	16	70	0.112106	0.268594	XP_024546370.1|XP_024552794.1|XP_001560084.2|XP_001545578.1|XP_001559651.1|XP_024551701.1|XP_001557448.1|XP_024552881.1|XP_001547832.1|XP_001550403.1|XP_001551634.1|XP_001557972.1|XP_001553717.1|XP_024547354.1|XP_024551463.1|XP_001558034.2	http://www.genome.jp/kegg-bin/show_pathway?bfu03008/bfu:BC1G_03554%09red/bfu:BC1G_00383%09red/bfu:BC1G_15916%09red/bfu:BC1G_08481%09red/bfu:BC1G_11175%09red/bfu:BC1G_14903%09red/bfu:BC1G_09801%09red/bfu:BC1G_16081%09red/bfu:BC1G_07804%09red/bfu:BC1G_01807%09red/bfu:BC1G_11140%09red/bfu:BC1G_01643%09red/bfu:BC1G_04760%09red/bfu:BC1G_03712%09red/bfu:BC1G_13608%09red/bfu:BC1G_03066%09red
Glycine, serine and threonine metabolism	KEGG PATHWAY	bfu00260	10	39	0.116631	0.268594	XP_024548277.1|XP_024547130.1|XP_001554346.2|XP_024545913.1|XP_024548467.1|XP_024554006.1|XP_024551101.1|XP_001559357.1|XP_024552302.1|XP_001553828.1	http://www.genome.jp/kegg-bin/show_pathway?bfu00260/bfu:BC1G_14626%09red/bfu:BC1G_06934%09red/bfu:BC1G_03837%09red/bfu:BC1G_08021%09red/bfu:BC1G_02021%09red/bfu:BC1G_04444%09red/bfu:BC1G_15809%09red/bfu:BC1G_07689%09red/bfu:BC1G_07413%09red/bfu:BC1G_10733%09red
Fructose and mannose metabolism	KEGG PATHWAY	bfu00051	8	29	0.117102	0.268594	XP_024548429.1|XP_001547579.1|XP_024547842.1|XP_001556818.1|XP_024553900.1|XP_001549109.1|XP_024550906.1|XP_001556173.1	http://www.genome.jp/kegg-bin/show_pathway?bfu00051/bfu:BC1G_05697%09red/bfu:BC1G_05545%09red/bfu:BC1G_12178%09red/bfu:BC1G_13823%09red/bfu:BC1G_06124%09red/bfu:BC1G_12086%09red/bfu:BC1G_04836%09red/bfu:BC1G_15078%09red
Nitrogen metabolism	KEGG PATHWAY	bfu00910	5	15	0.12233	0.268594	XP_001547803.1|XP_001557795.1|XP_001549470.1|XP_001554998.2|XP_001559841.1	http://www.genome.jp/kegg-bin/show_pathway?bfu00910/bfu:BC1G_13490%09red/bfu:BC1G_01400%09red/bfu:BC1G_12011%09red/bfu:BC1G_03892%09red/bfu:BC1G_06521%09red
Butanoate metabolism	KEGG PATHWAY	bfu00650	5	15	0.12233	0.268594	XP_024547490.1|XP_001557621.2|XP_001551694.1|XP_001552422.2|XP_001557571.1	http://www.genome.jp/kegg-bin/show_pathway?bfu00650/bfu:BC1G_04231%09red/bfu:BC1G_09861%09red/bfu:BC1G_04181%09red/bfu:BC1G_02094%09red/bfu:BC1G_09652%09red
Protein processing in endoplasmic reticulum	KEGG PATHWAY	bfu04141	17	77	0.126287	0.271382	XP_001559309.1|XP_024551174.1|XP_024547115.1|XP_001553950.1|XP_001547443.1|XP_001549976.1|XP_024551465.1|XP_024549450.1|XP_024546695.1|XP_001550352.1|XP_024546318.1|XP_024547856.1|XP_001557968.1|XP_001553770.1|XP_001547239.1|XP_024548209.1|XP_024548553.1	http://www.genome.jp/kegg-bin/show_pathway?bfu04141/bfu:BC1G_10846%09red/bfu:BC1G_07315%09red/bfu:BC1G_14334%09red/bfu:BC1G_00477%09red/bfu:BC1G_14899%09red/bfu:BC1G_14594%09red/bfu:BC1G_07963%09red/bfu:BC1G_12662%09red/bfu:BC1G_11868%09red/bfu:BC1G_04568%09red/bfu:BC1G_10825%09red/bfu:BC1G_05226%09red/bfu:BC1G_07510%09red/bfu:BC1G_01974%09red/bfu:BC1G_03550%09red/bfu:BC1G_14178%09red/bfu:BC1G_06…
Basal transcription factors	KEGG PATHWAY	bfu03022	8	30	0.131748	0.277221	XP_024552645.1|XP_024548776.1|XP_001553002.1|XP_001549685.1|XP_001559724.1|XP_024551172.1|XP_024551912.1|XP_001553784.1	http://www.genome.jp/kegg-bin/show_pathway?bfu03022/bfu:BC1G_07312%09red/bfu:BC1G_14861%09red/bfu:BC1G_08894%09red/bfu:BC1G_01880%09red/bfu:BC1G_01383%09red/bfu:BC1G_07977%09red/bfu:BC1G_12807%09red/bfu:BC1G_11447%09red
Valine, leucine and isoleucine degradation	KEGG PATHWAY	bfu00280	8	31	0.147281	0.303578	XP_001551067.1|XP_001557621.2|XP_001557571.1|XP_001550879.1|XP_001553555.1|XP_001552387.1|XP_001552422.2|XP_001547315.2	http://www.genome.jp/kegg-bin/show_pathway?bfu00280/bfu:BC1G_08865%09red/bfu:BC1G_10603%09red/bfu:BC1G_08279%09red/bfu:BC1G_14088%09red/bfu:BC1G_04181%09red/bfu:BC1G_10324%09red/bfu:BC1G_04231%09red/bfu:BC1G_09652%09red
Ether lipid metabolism	KEGG PATHWAY	bfu00565	4	12	0.160164	0.323532	XP_001547853.2|XP_001547117.2|XP_024548980.1|XP_001558947.1	http://www.genome.jp/kegg-bin/show_pathway?bfu00565/bfu:BC1G_11034%09red/bfu:BC1G_14519%09red/bfu:BC1G_13629%09red/bfu:BC1G_02581%09red
Tryptophan metabolism	KEGG PATHWAY	bfu00380	7	27	0.166395	0.329527	XP_001560336.1|XP_024548803.1|XP_001546018.1|XP_001549418.1|XP_001554998.2|XP_001546533.2|XP_024546675.1	http://www.genome.jp/kegg-bin/show_pathway?bfu00380/bfu:BC1G_05268%09red/bfu:BC1G_15490%09red/bfu:BC1G_01168%09red/bfu:BC1G_03469%09red/bfu:BC1G_12146%09red/bfu:BC1G_13021%09red/bfu:BC1G_06521%09red
Vitamin B6 metabolism	KEGG PATHWAY	bfu00750	3	8	0.177123	0.344027	XP_024551851.1|XP_024554006.1|XP_001549772.1	http://www.genome.jp/kegg-bin/show_pathway?bfu00750/bfu:BC1G_03253%09red/bfu:BC1G_11605%09red/bfu:BC1G_10733%09red
2-Oxocarboxylic acid metabolism	KEGG PATHWAY	bfu01210	8	33	0.180831	0.344602	XP_024548396.1|XP_001553290.1|XP_024550664.1|XP_001546815.1|XP_024550758.1|XP_001550233.1|XP_001553555.1|XP_001550879.1	http://www.genome.jp/kegg-bin/show_pathway?bfu01210/bfu:BC1G_07703%09red/bfu:BC1G_10603%09red/bfu:BC1G_08279%09red/bfu:BC1G_10777%09red/bfu:BC1G_14880%09red/bfu:BC1G_04225%09red/bfu:BC1G_09151%09red/bfu:BC1G_07180%09red
Glyoxylate and dicarboxylate metabolism	KEGG PATHWAY	bfu00630	7	28	0.185345	0.346663	XP_001554346.2|XP_024554024.1|XP_001549470.1|XP_001549418.1|XP_024554003.1|XP_024550664.1|XP_024548803.1	http://www.genome.jp/kegg-bin/show_pathway?bfu00630/bfu:BC1G_12319%09red/bfu:BC1G_13021%09red/bfu:BC1G_06934%09red/bfu:BC1G_12146%09red/bfu:BC1G_10724%09red/bfu:BC1G_09151%09red/bfu:BC1G_12011%09red
Regulation of mitophagy - yeast	KEGG PATHWAY	bfu04139	7	30	0.22567	0.414412	XP_024547231.1|XP_001553647.1|XP_001553918.1|XP_024551855.1|XP_024547110.1|XP_024553377.1|XP_001558833.1	http://www.genome.jp/kegg-bin/show_pathway?bfu04139/bfu:BC1G_02467%09red/bfu:BC1G_03001%09red/bfu:BC1G_03242%09red/bfu:BC1G_07478%09red/bfu:BC1G_07734%09red/bfu:BC1G_16298%09red/bfu:BC1G_11345%09red
Thiamine metabolism	KEGG PATHWAY	bfu00730	2	5	0.241824	0.436146	XP_024548408.1|XP_024549989.1	http://www.genome.jp/kegg-bin/show_pathway?bfu00730/bfu:BC1G_11634%09red/bfu:BC1G_04245%09red
Glutathione metabolism	KEGG PATHWAY	bfu00480	7	31	0.246878	0.437451	XP_024548883.1|XP_001545393.1|XP_001549288.1|XP_024552960.1|XP_024546619.1|XP_001548712.1|XP_024548622.1	http://www.genome.jp/kegg-bin/show_pathway?bfu00480/bfu:BC1G_12690%09red/bfu:BC1G_16073%09red/bfu:BC1G_12446%09red/bfu:BC1G_10073%09red/bfu:BC1G_01799%09red/bfu:BC1G_08348%09red/bfu:BC1G_12274%09red
Riboflavin metabolism	KEGG PATHWAY	bfu00740	3	10	0.251909	0.438669	XP_001561003.1|XP_024553508.1|XP_024552732.1	http://www.genome.jp/kegg-bin/show_pathway?bfu00740/bfu:BC1G_13821%09red/bfu:BC1G_00088%09red/bfu:BC1G_15125%09red
Tyrosine metabolism	KEGG PATHWAY	bfu00350	5	21	0.269059	0.460592	XP_024549757.1|XP_001558308.1|XP_001560336.1|XP_024547130.1|XP_024553508.1	http://www.genome.jp/kegg-bin/show_pathway?bfu00350/bfu:BC1G_14626%09red/bfu:BC1G_15125%09red/bfu:BC1G_01168%09red/bfu:BC1G_02972%09red/bfu:BC1G_02675%09red
SNARE interactions in vesicular transport	KEGG PATHWAY	bfu04130	4	16	0.280485	0.46441	XP_024545987.1|XP_001553181.1|XP_001554594.1|XP_001547459.1	http://www.genome.jp/kegg-bin/show_pathway?bfu04130/bfu:BC1G_08548%09red/bfu:BC1G_05847%09red/bfu:BC1G_07183%09red/bfu:BC1G_14049%09red
Phenylalanine metabolism	KEGG PATHWAY	bfu00360	4	16	0.280485	0.46441	XP_024549757.1|XP_001558308.1|XP_001560336.1|XP_024547130.1	http://www.genome.jp/kegg-bin/show_pathway?bfu00360/bfu:BC1G_14626%09red/bfu:BC1G_01168%09red/bfu:BC1G_02972%09red/bfu:BC1G_02675%09red
Lysine biosynthesis	KEGG PATHWAY	bfu00300	3	11	0.290852	0.466427	XP_001559795.1|XP_001550233.1|XP_001546470.1	http://www.genome.jp/kegg-bin/show_pathway?bfu00300/bfu:BC1G_15049%09red/bfu:BC1G_01354%09red/bfu:BC1G_10777%09red
Phagosome	KEGG PATHWAY	bfu04145	7	33	0.290939	0.466427	XP_001552215.2|XP_024547617.1|XP_024551555.1|XP_024552295.1|XP_024553767.1|XP_024546928.1|XP_024552454.1	http://www.genome.jp/kegg-bin/show_pathway?bfu04145/bfu:BC1G_08693%09red/bfu:BC1G_08480%09red/bfu:BC1G_09676%09red/bfu:BC1G_08198%09red/bfu:BC1G_02573%09red/bfu:BC1G_04387%09red/bfu:BC1G_07428%09red
Sulfur metabolism	KEGG PATHWAY	bfu00920	4	17	0.312676	0.485851	XP_001551237.1|XP_001547121.1|XP_001548996.1|XP_001552447.1	http://www.genome.jp/kegg-bin/show_pathway?bfu00920/bfu:BC1G_09677%09red/bfu:BC1G_14559%09red/bfu:BC1G_10152%09red/bfu:BC1G_12227%09red
Phosphatidylinositol signaling system	KEGG PATHWAY	bfu04070	4	17	0.312676	0.485851	XP_001553918.1|XP_001560214.1|XP_024547110.1|XP_001552123.1	http://www.genome.jp/kegg-bin/show_pathway?bfu04070/bfu:BC1G_09287%09red/bfu:BC1G_16298%09red/bfu:BC1G_01046%09red/bfu:BC1G_07478%09red
Glycerophospholipid metabolism	KEGG PATHWAY	bfu00564	7	35	0.336581	0.515072	XP_024551362.1|XP_001547117.2|XP_001561291.2|XP_001547853.2|XP_001558947.1|XP_024548980.1|XP_024553066.1	http://www.genome.jp/kegg-bin/show_pathway?bfu00564/bfu:BC1G_13629%09red/bfu:BC1G_00376%09red/bfu:BC1G_11790%09red/bfu:BC1G_14519%09red/bfu:BC1G_11034%09red/bfu:BC1G_14283%09red/bfu:BC1G_02581%09red
Pentose and glucuronate interconversions	KEGG PATHWAY	bfu00040	5	24	0.352978	0.532101	XP_024546943.1|XP_024546171.1|XP_024548409.1|XP_001556173.1|XP_001546157.1	http://www.genome.jp/kegg-bin/show_pathway?bfu00040/bfu:BC1G_08033%09red/bfu:BC1G_05697%09red/bfu:BC1G_10557%09red/bfu:BC1G_02529%09red/bfu:BC1G_15343%09red
Cyanoamino acid metabolism	KEGG PATHWAY	bfu00460	4	19	0.377707	0.552875	XP_024552752.1|XP_001551665.1|XP_024553576.1|XP_001554998.2	http://www.genome.jp/kegg-bin/show_pathway?bfu00460/bfu:BC1G_15602%09red/bfu:BC1G_13346%09red/bfu:BC1G_09832%09red/bfu:BC1G_06521%09red
Pantothenate and CoA biosynthesis	KEGG PATHWAY	bfu00770	4	19	0.377707	0.552875	XP_001545175.1|XP_024546036.1|XP_001550879.1|XP_001553555.1	http://www.genome.jp/kegg-bin/show_pathway?bfu00770/bfu:BC1G_08279%09red/bfu:BC1G_15619%09red/bfu:BC1G_10601%09red/bfu:BC1G_10603%09red
Selenocompound metabolism	KEGG PATHWAY	bfu00450	2	8	0.399545	0.572563	XP_001553828.1|XP_001557549.1	http://www.genome.jp/kegg-bin/show_pathway?bfu00450/bfu:BC1G_08021%09red/bfu:BC1G_04159%09red
Cysteine and methionine metabolism	KEGG PATHWAY	bfu00270	8	44	0.404273	0.572563	XP_024547001.1|XP_024554024.1|XP_001558392.1|XP_001550879.1|XP_001553555.1|XP_024551179.1|XP_001553828.1|XP_001560819.1	http://www.genome.jp/kegg-bin/show_pathway?bfu00270/bfu:BC1G_00847%09red/bfu:BC1G_13752%09red/bfu:BC1G_10603%09red/bfu:BC1G_08279%09red/bfu:BC1G_08021%09red/bfu:BC1G_10724%09red/bfu:BC1G_09615%09red/bfu:BC1G_03241%09red
beta-Alanine metabolism	KEGG PATHWAY	bfu00410	3	14	0.408164	0.572563	XP_024547490.1|XP_024547130.1|XP_001551694.1	http://www.genome.jp/kegg-bin/show_pathway?bfu00410/bfu:BC1G_14626%09red/bfu:BC1G_02094%09red/bfu:BC1G_09861%09red
Nicotinate and nicotinamide metabolism	KEGG PATHWAY	bfu00760	3	15	0.446184	0.617323	XP_024549787.1|XP_024546526.1|XP_001557074.1	http://www.genome.jp/kegg-bin/show_pathway?bfu00760/bfu:BC1G_12592%09red/bfu:BC1G_04324%09red/bfu:BC1G_00079%09red
Arginine and proline metabolism	KEGG PATHWAY	bfu00330	4	22	0.473541	0.646319	XP_024547001.1|XP_024548883.1|XP_024552833.1|XP_001548318.2	http://www.genome.jp/kegg-bin/show_pathway?bfu00330/bfu:BC1G_09029%09red/bfu:BC1G_12887%09red/bfu:BC1G_01799%09red/bfu:BC1G_13752%09red
Various types of N-glycan biosynthesis	KEGG PATHWAY	bfu00513	5	29	0.49304	0.659162	XP_001559130.2|XP_001546147.1|XP_001553759.1|XP_001556212.1|XP_001553998.2	http://www.genome.jp/kegg-bin/show_pathway?bfu00513/bfu:BC1G_05736%09red/bfu:BC1G_07558%09red/bfu:BC1G_15333%09red/bfu:BC1G_07952%09red/bfu:BC1G_02294%09red
Ubiquinone and other terpenoid-quinone biosynthesis	KEGG PATHWAY	bfu00130	2	10	0.496003	0.659162	XP_001558308.1|XP_024549455.1	http://www.genome.jp/kegg-bin/show_pathway?bfu00130/bfu:BC1G_02972%09red/bfu:BC1G_12671%09red
Taurine and hypotaurine metabolism	KEGG PATHWAY	bfu00430	2	11	0.540384	0.708815	XP_024547490.1|XP_001551694.1	http://www.genome.jp/kegg-bin/show_pathway?bfu00430/bfu:BC1G_02094%09red/bfu:BC1G_09861%09red
Citrate cycle (TCA cycle)	KEGG PATHWAY	bfu00020	4	25	0.56324	0.715854	XP_024552546.1|XP_024554024.1|XP_024550664.1|XP_024552549.1	http://www.genome.jp/kegg-bin/show_pathway?bfu00020/bfu:BC1G_05989%09red/bfu:BC1G_05991%09red/bfu:BC1G_10724%09red/bfu:BC1G_09151%09red
Glycosphingolipid biosynthesis - globo series	KEGG PATHWAY	bfu00603	1	5	0.581189	0.715854	XP_024549887.1	http://www.genome.jp/kegg-bin/show_pathway?bfu00603/bfu:BC1G_07215%09red
alpha-Linolenic acid metabolism	KEGG PATHWAY	bfu00592	1	5	0.581189	0.715854	XP_001547117.2	http://www.genome.jp/kegg-bin/show_pathway?bfu00592/bfu:BC1G_14519%09red
Other glycan degradation	KEGG PATHWAY	bfu00511	1	5	0.581189	0.715854	XP_024549887.1	http://www.genome.jp/kegg-bin/show_pathway?bfu00511/bfu:BC1G_07215%09red
Arachidonic acid metabolism	KEGG PATHWAY	bfu00590	1	5	0.581189	0.715854	XP_001547117.2	http://www.genome.jp/kegg-bin/show_pathway?bfu00590/bfu:BC1G_14519%09red
Lysine degradation	KEGG PATHWAY	bfu00310	3	20	0.617476	0.746334	XP_001559795.1|XP_024553216.1|XP_001546470.1	http://www.genome.jp/kegg-bin/show_pathway?bfu00310/bfu:BC1G_15049%09red/bfu:BC1G_01354%09red/bfu:BC1G_07782%09red
One carbon pool by folate	KEGG PATHWAY	bfu00670	2	13	0.620714	0.746334	XP_001558115.1|XP_024553245.1	http://www.genome.jp/kegg-bin/show_pathway?bfu00670/bfu:BC1G_03147%09red/bfu:BC1G_13648%09red
ABC transporters	KEGG PATHWAY	bfu02010	1	6	0.63775	0.757797	XP_024551284.1	http://www.genome.jp/kegg-bin/show_pathway?bfu02010/bfu:BC1G_15198%09red
Propanoate metabolism	KEGG PATHWAY	bfu00640	3	22	0.675062	0.792805	XP_001558607.1|XP_001550456.1|XP_001547315.2	http://www.genome.jp/kegg-bin/show_pathway?bfu00640/bfu:BC1G_11228%09red/bfu:BC1G_02678%09red/bfu:BC1G_14088%09red
Regulation of autophagy	KEGG PATHWAY	bfu04140	2	15	0.689745	0.800739	XP_001558833.1|XP_024551855.1	http://www.genome.jp/kegg-bin/show_pathway?bfu04140/bfu:BC1G_02467%09red/bfu:BC1G_03242%09red
Protein export	KEGG PATHWAY	bfu03060	2	16	0.72019	0.826582	XP_001550743.1|XP_001560698.1	http://www.genome.jp/kegg-bin/show_pathway?bfu03060/bfu:BC1G_10916%09red/bfu:BC1G_00726%09red
Fatty acid degradation	KEGG PATHWAY	bfu00071	2	17	0.748074	0.839505	XP_024546675.1|XP_001546018.1	http://www.genome.jp/kegg-bin/show_pathway?bfu00071/bfu:BC1G_05268%09red/bfu:BC1G_15490%09red
Porphyrin and chlorophyll metabolism	KEGG PATHWAY	bfu00860	2	17	0.748074	0.839505	XP_024548313.1|XP_001549874.1	http://www.genome.jp/kegg-bin/show_pathway?bfu00860/bfu:BC1G_14312%09red/bfu:BC1G_11700%09red
RNA degradation	KEGG PATHWAY	bfu03018	6	49	0.770333	0.854985	XP_024548470.1|XP_024546390.1|XP_024550009.1|XP_024550301.1|XP_001556451.2|XP_024551796.1	http://www.genome.jp/kegg-bin/show_pathway?bfu03018/bfu:BC1G_03847%09red/bfu:BC1G_00350%09red/bfu:BC1G_11665%09red/bfu:BC1G_03405%09red/bfu:BC1G_05220%09red/bfu:BC1G_09585%09red
Inositol phosphate metabolism	KEGG PATHWAY	bfu00562	2	20	0.817761	0.897759	XP_001560214.1|XP_024547110.1	http://www.genome.jp/kegg-bin/show_pathway?bfu00562/bfu:BC1G_16298%09red/bfu:BC1G_01046%09red
Biosynthesis of unsaturated fatty acids	KEGG PATHWAY	bfu01040	1	12	0.848338	0.902194	XP_001547499.1	http://www.genome.jp/kegg-bin/show_pathway?bfu01040/bfu:BC1G_14126%09red
Folate biosynthesis	KEGG PATHWAY	bfu00790	1	12	0.848338	0.902194	XP_001554614.1	http://www.genome.jp/kegg-bin/show_pathway?bfu00790/bfu:BC1G_06757%09red
Peroxisome	KEGG PATHWAY	bfu04146	5	47	0.848598	0.902194	XP_001549418.1|XP_024548803.1|XP_001557621.2|XP_001555759.1|XP_001560976.1	http://www.genome.jp/kegg-bin/show_pathway?bfu04146/bfu:BC1G_13021%09red/bfu:BC1G_04231%09red/bfu:BC1G_12146%09red/bfu:BC1G_00061%09red/bfu:BC1G_05133%09red
Glycerolipid metabolism	KEGG PATHWAY	bfu00561	2	24	0.883677	0.929702	XP_024547136.1|XP_001559222.1	http://www.genome.jp/kegg-bin/show_pathway?bfu00561/bfu:BC1G_02386%09red/bfu:BC1G_08121%09red
Oxidative phosphorylation	KEGG PATHWAY	bfu00190	7	71	0.916257	0.95404	XP_024547617.1|XP_024551555.1|XP_001552240.2|XP_024552295.1|XP_024552363.1|XP_001554518.1|XP_001549546.1	http://www.genome.jp/kegg-bin/show_pathway?bfu00190/bfu:BC1G_11967%09red/bfu:BC1G_07106%09red/bfu:BC1G_08718%09red/bfu:BC1G_09676%09red/bfu:BC1G_08480%09red/bfu:BC1G_10137%09red/bfu:BC1G_07428%09red
Glycosylphosphatidylinositol(GPI)-anchor biosynthesis	KEGG PATHWAY	bfu00563	1	20	0.952521	0.978981	XP_001547863.2	http://www.genome.jp/kegg-bin/show_pathway?bfu00563/bfu:BC1G_13547%09red
N-Glycan biosynthesis	KEGG PATHWAY	bfu00510	2	34	0.964376	0.978981	XP_001553750.2|XP_024545922.1	http://www.genome.jp/kegg-bin/show_pathway?bfu00510/bfu:BC1G_07943%09red/bfu:BC1G_14069%09red
Sphingolipid metabolism	KEGG PATHWAY	bfu00600	1	23	0.969289	0.978981	XP_024547253.1	http://www.genome.jp/kegg-bin/show_pathway?bfu00600/bfu:BC1G_14037%09red
Fatty acid metabolism	KEGG PATHWAY	bfu01212	1	26	0.980136	0.980136	XP_001547499.1	http://www.genome.jp/kegg-bin/show_pathway?bfu01212/bfu:BC1G_14126%09red
--------------------
#Term	Database	ID	Input number	Background number	P-Value	Corrected P-Value	Input	Hyperlink
--------------------
#Term	Database	ID	Input number	Background number	P-Value	Corrected P-Value	Input	Hyperlink
--------------------

## Sheet: D1C up in CK v Mock KEGG enrich
##Databases: KEGG PATHWAY
##Statistical test method: hypergeometric test / Fisher's exact test
##FDR correction method: Benjamini and Hochberg
#Term	Database	ID	Input number	Background number	P-Value	Corrected P-Value	Input	Hyperlink
Metabolic pathways	KEGG PATHWAY	bfu01100	243	763	3.22001e-31	3.28441e-29	XP_001549875.1|XP_024549282.1|XP_001552034.1|XP_001560441.1|XP_024547272.1|XP_024546122.1|XP_001561209.2|XP_001550077.1|XP_001558838.1|XP_001554714.1|XP_001547723.2|XP_024551813.1|XP_024550333.1|XP_001561084.1|XP_001546303.1|XP_024551493.1|XP_024548196.1|XP_001555749.1|XP_024553099.1|XP_001559945.1|XP_024546961.1|XP_024547083.1|XP_024553023.1|XP_001559214.2|XP_001553211.1|XP_024550499.1|XP_001548…	http://www.genome.jp/kegg-bin/show_pathway?bfu01100/bfu:BC1G_08882%09red/bfu:BC1G_02512%09red/bfu:BC1G_15906%09red/bfu:BC1G_00004%09red/bfu:BC1G_07780%09red/bfu:BC1G_07931%09red/bfu:BC1G_08591%09red/bfu:BC1G_10651%09red/bfu:BC1G_13616%09red/bfu:BC1G_08983%09red/bfu:BC1G_02443%09red/bfu:BC1G_12439%09red/bfu:BC1G_11701%09red/bfu:BC1G_01273%09red/bfu:BC1G_00169%09red/bfu:BC1G_03175%09red/bfu:BC1G_13…
Biosynthesis of secondary metabolites	KEGG PATHWAY	bfu01110	103	292	4.67214e-16	2.38279e-14	XP_001549875.1|XP_024549282.1|XP_001560441.1|XP_024547272.1|XP_001561209.2|XP_001549031.2|XP_001554714.1|XP_001547723.2|XP_024551493.1|XP_001559945.1|XP_024546961.1|XP_001548411.1|XP_001551737.1|XP_024551945.1|XP_024547621.1|XP_001555910.1|XP_024548293.1|XP_024552990.1|XP_024546558.1|XP_024553827.1|XP_001558235.1|XP_024552679.1|XP_001558829.1|XP_001559774.1|XP_001557576.1|XP_024551026.1|XP_024552…	http://www.genome.jp/kegg-bin/show_pathway?bfu01110/bfu:BC1G_15906%09red/bfu:BC1G_00004%09red/bfu:BC1G_13616%09red/bfu:BC1G_02443%09red/bfu:BC1G_12439%09red/bfu:BC1G_11701%09red/bfu:BC1G_01273%09red/bfu:BC1G_09186%09red/bfu:BC1G_13753%09red/bfu:BC1G_10495%09red/bfu:BC1G_10221%09red/bfu:BC1G_07622%09red/bfu:BC1G_06362%09red/bfu:BC1G_08742%09red/bfu:BC1G_01968%09red/bfu:BC1G_09967%09red/bfu:BC1G_11…
Oxidative phosphorylation	KEGG PATHWAY	bfu00190	42	71	1.15769e-12	3.93613e-11	XP_024552394.1|XP_001561209.2|XP_001555455.1|XP_001558838.1|XP_001546483.1|XP_024553215.1|XP_024553588.1|XP_001555056.1|XP_001556506.1|XP_024553278.1|XP_024548196.1|XP_001555749.1|XP_024549405.1|XP_001558839.1|XP_001546303.1|XP_001558323.1|XP_024550657.1|XP_024553070.1|XP_001549682.1|XP_024545976.1|XP_001546636.1|XP_001558877.1|XP_001557389.1|XP_024547324.1|XP_001554426.1|XP_001554922.1|XP_024552…	http://www.genome.jp/kegg-bin/show_pathway?bfu00190/bfu:BC1G_02511%09red/bfu:BC1G_13851%09red/bfu:BC1G_04333%09red/bfu:BC1G_07931%09red/bfu:BC1G_10635%09red/bfu:BC1G_14188%09red/bfu:BC1G_05123%09red/bfu:BC1G_05275%09red/bfu:BC1G_14321%09red/bfu:BC1G_11962%09red/bfu:BC1G_06743%09red/bfu:BC1G_06579%09red/bfu:BC1G_08676%09red/bfu:BC1G_01333%09red/bfu:BC1G_07780%09red/bfu:BC1G_07014%09red/bfu:BC1G_06…
Carbon metabolism	KEGG PATHWAY	bfu01200	45	101	2.78896e-10	7.11186e-09	XP_001549031.2|XP_001554659.2|XP_001555700.1|XP_024546122.1|XP_024550019.1|XP_001545556.1|XP_001561121.1|XP_001551897.1|XP_024546644.1|XP_001558584.1|XP_001559304.1|XP_024554006.1|XP_001552316.1|XP_024552331.1|XP_001551737.1|XP_024551945.1|XP_001547199.1|XP_001547075.1|XP_024550688.1|XP_001552045.1|XP_024553281.1|XP_001553849.1|XP_001554148.1|XP_001559111.1|XP_001552341.1|XP_024548293.1|XP_001548…	http://www.genome.jp/kegg-bin/show_pathway?bfu01200/bfu:BC1G_02655%09red/bfu:BC1G_15906%09red/bfu:BC1G_02899%09red/bfu:BC1G_09386%09red/bfu:BC1G_08882%09red/bfu:BC1G_01333%09red/bfu:BC1G_13616%09red/bfu:BC1G_02443%09red/bfu:BC1G_12439%09red/bfu:BC1G_15612%09red/bfu:BC1G_09443%09red/bfu:BC1G_02407%09red/bfu:BC1G_14651%09red/bfu:BC1G_11821%09red/bfu:BC1G_06802%09red/bfu:BC1G_02275%09red/bfu:BC1G_11…
Biosynthesis of antibiotics	KEGG PATHWAY	bfu01130	69	215	9.46911e-10	1.9317e-08	XP_001549031.2|XP_001549875.1|XP_024549282.1|XP_001554714.1|XP_001560441.1|XP_001558584.1|XP_024550873.1|XP_001555700.1|XP_024547272.1|XP_001552341.1|XP_001560428.1|XP_001545556.1|XP_024552331.1|XP_001551897.1|XP_024552242.1|XP_024547730.1|XP_001559304.1|XP_024550499.1|XP_001552316.1|XP_001555910.1|XP_001559945.1|XP_001548350.1|XP_024551468.1|XP_001557193.1|XP_024551945.1|XP_001554746.1|XP_001547…	http://www.genome.jp/kegg-bin/show_pathway?bfu01130/bfu:BC1G_02655%09red/bfu:BC1G_15906%09red/bfu:BC1G_02899%09red/bfu:BC1G_09386%09red/bfu:BC1G_02463%09red/bfu:BC1G_08882%09red/bfu:BC1G_13341%09red/bfu:BC1G_01333%09red/bfu:BC1G_09523%09red/bfu:BC1G_03060%09red/bfu:BC1G_04225%09red/bfu:BC1G_12439%09red/bfu:BC1G_01504%09red/bfu:BC1G_15612%09red/bfu:BC1G_11701%09red/bfu:BC1G_01273%09red/bfu:BC1G_02…
Citrate cycle (TCA cycle)	KEGG PATHWAY	bfu00020	18	25	4.09746e-07	6.96568e-06	XP_001549031.2|XP_001559774.1|XP_001552316.1|XP_001548350.1|XP_001554148.1|XP_001555700.1|XP_024546969.1|XP_001553849.1|XP_001545556.1|XP_001546896.2|XP_001561121.1|XP_024546644.1|XP_001548578.1|XP_024553221.1|XP_001547199.1|XP_001558781.1|XP_024550688.1|XP_001547075.1	http://www.genome.jp/kegg-bin/show_pathway?bfu00020/bfu:BC1G_15906%09red/bfu:BC1G_05074%09red/bfu:BC1G_02852%09red/bfu:BC1G_13687%09red/bfu:BC1G_14785%09red/bfu:BC1G_01333%09red/bfu:BC1G_07795%09red/bfu:BC1G_13286%09red/bfu:BC1G_07285%09red/bfu:BC1G_02443%09red/bfu:BC1G_07409%09red/bfu:BC1G_12439%09red/bfu:BC1G_00206%09red/bfu:BC1G_14721%09red/bfu:BC1G_08794%09red/bfu:BC1G_14651%09red/bfu:BC1G_05…
Protein processing in endoplasmic reticulum	KEGG PATHWAY	bfu04141	30	77	2.34345e-06	3.41474e-05	XP_001548883.1|XP_024553685.1|XP_001545872.1|XP_001546273.1|XP_024551184.1|XP_024547255.1|XP_001560997.1|XP_001551477.1|XP_001550927.1|XP_001547614.1|XP_001557493.1|XP_001552658.1|XP_024547618.1|XP_001546783.1|XP_001548376.1|XP_024550324.1|XP_024548848.1|XP_001561309.1|XP_001560989.1|XP_001557140.1|XP_024549325.1|XP_024546296.1|XP_001558878.1|XP_001555872.1|XP_024550277.1|XP_001553833.2|XP_001549…	http://www.genome.jp/kegg-bin/show_pathway?bfu04141/bfu:BC1G_02512%09red/bfu:BC1G_10651%09red/bfu:BC1G_04421%09red/bfu:BC1G_10414%09red/bfu:BC1G_12473%09red/bfu:BC1G_03757%09red/bfu:BC1G_05547%09red/bfu:BC1G_00082%09red/bfu:BC1G_04390%09red/bfu:BC1G_09563%09red/bfu:BC1G_14527%09red/bfu:BC1G_14028%09red/bfu:BC1G_00509%09red/bfu:BC1G_02401%09red/bfu:BC1G_06533%09red/bfu:BC1G_09747%09red/bfu:BC1G_12…
Peroxisome	KEGG PATHWAY	bfu04146	21	47	1.49152e-05	0.000190169	XP_001561058.1|XP_001552045.1|XP_024551566.1|XP_024548110.1|XP_024549747.1|XP_001553115.1|XP_024553228.1|XP_001545951.1|XP_024552242.1|XP_024547593.1|XP_001547987.2|XP_024551945.1|XP_001559243.1|XP_001557574.1|XP_024551813.1|XP_001545851.2|XP_001555247.1|XP_001559304.1|XP_024546954.1|XP_024550688.1|XP_024548428.1	http://www.genome.jp/kegg-bin/show_pathway?bfu04146/bfu:BC1G_09386%09red/bfu:BC1G_15689%09red/bfu:BC1G_03355%09red/bfu:BC1G_05952%09red/bfu:BC1G_08482%09red/bfu:BC1G_02490%09red/bfu:BC1G_02691%09red/bfu:BC1G_02407%09red/bfu:BC1G_06575%09red/bfu:BC1G_13678%09red/bfu:BC1G_04272%09red/bfu:BC1G_04184%09red/bfu:BC1G_01968%09red/bfu:BC1G_00143%09red/bfu:BC1G_14398%09red/bfu:BC1G_12856%09red/bfu:BC1G_14…
2-Oxocarboxylic acid metabolism	KEGG PATHWAY	bfu01210	17	33	2.37863e-05	0.000269578	XP_001557305.1|XP_001557193.1|XP_001561121.1|XP_001554148.1|XP_024552331.1|XP_024548293.1|XP_001560428.1|XP_001557050.1|XP_001547913.1|XP_024551468.1|XP_024553827.1|XP_024546969.1|XP_001547723.2|XP_001551851.1|XP_024547186.1|XP_024548371.1|XP_024550688.1	http://www.genome.jp/kegg-bin/show_pathway?bfu01210/bfu:BC1G_02443%09red/bfu:BC1G_09186%09red/bfu:BC1G_04300%09red/bfu:BC1G_13341%09red/bfu:BC1G_04169%09red/bfu:BC1G_07285%09red/bfu:BC1G_04225%09red/bfu:BC1G_09168%09red/bfu:BC1G_04443%09red/bfu:BC1G_00206%09red/bfu:BC1G_04555%09red/bfu:BC1G_13753%09red/bfu:BC1G_14721%09red/bfu:BC1G_01260%09red/bfu:BC1G_13706%09red/bfu:BC1G_15301%09red
N-Glycan biosynthesis	KEGG PATHWAY	bfu00510	17	34	3.18825e-05	0.000325202	XP_001557717.1|XP_024553436.1|XP_001561084.1|XP_024549880.1|XP_001560989.1|XP_024553237.1|XP_001558878.1|XP_001550927.1|XP_024548211.1|XP_024549325.1|XP_001556929.1|XP_024546296.1|XP_024550324.1|XP_001556657.2|XP_024547083.1|XP_001561309.1|XP_024552620.1	http://www.genome.jp/kegg-bin/show_pathway?bfu00510/bfu:BC1G_04645%09red/bfu:BC1G_04042%09red/bfu:BC1G_00394%09red/bfu:BC1G_02512%09red/bfu:BC1G_00509%09red/bfu:BC1G_08591%09red/bfu:BC1G_00074%09red/bfu:BC1G_04975%09red/bfu:BC1G_15896%09red/bfu:BC1G_09613%09red/bfu:BC1G_07234%09red/bfu:BC1G_00169%09red/bfu:BC1G_04562%09red/bfu:BC1G_14531%09red/bfu:BC1G_02401%09red/bfu:BC1G_03814%09red/bfu:BC1G_10…
Ribosome	KEGG PATHWAY	bfu03010	31	97	4.02721e-05	0.000373432	XP_024547196.1|XP_001560254.1|XP_001551633.2|XP_001555498.1|XP_001552546.1|XP_001557680.1|XP_001556037.1|XP_001556758.1|XP_001545158.2|XP_001557983.1|XP_001548521.2|XP_001548164.1|XP_001546443.1|XP_001557749.1|XP_024549620.1|XP_001559318.1|XP_001546976.1|XP_024553080.1|XP_001559308.1|XP_001553621.1|XP_001546158.1|XP_001557449.1|XP_001553576.1|XP_001559028.1|XP_001554456.1|XP_024549590.1|XP_001545…	http://www.genome.jp/kegg-bin/show_pathway?bfu03010/bfu:BC1G_13207%09red/bfu:BC1G_03777%09red/bfu:BC1G_03565%09red/bfu:BC1G_15909%09red/bfu:BC1G_09783%09red/bfu:BC1G_14930%09red/bfu:BC1G_03713%09red/bfu:BC1G_09274%09red/bfu:BC1G_08015%09red/bfu:BC1G_15153%09red/bfu:BC1G_16334%09red/bfu:BC1G_01982%09red/bfu:BC1G_06203%09red/bfu:BC1G_04776%09red/bfu:BC1G_08300%09red/bfu:BC1G_01086%09red/bfu:BC1G_07…
Biosynthesis of amino acids	KEGG PATHWAY	bfu01230	33	109	5.6022e-05	0.000476187	XP_001560428.1|XP_024552331.1|XP_024546644.1|XP_001547723.2|XP_024548371.1|XP_024551468.1|XP_001557193.1|XP_001549321.1|XP_024553303.1|XP_024550688.1|XP_024553281.1|XP_024547223.1|XP_001554148.1|XP_024548293.1|XP_024547186.1|XP_024553827.1|XP_024554006.1|XP_001558235.1|XP_024552679.1|XP_001556008.1|XP_024550499.1|XP_001548904.1|XP_001557305.1|XP_024553910.1|XP_001561121.1|XP_024552086.1|XP_001557…	http://www.genome.jp/kegg-bin/show_pathway?bfu01230/bfu:BC1G_02443%09red/bfu:BC1G_02899%09red/bfu:BC1G_08882%09red/bfu:BC1G_13341%09red/bfu:BC1G_09523%09red/bfu:BC1G_03060%09red/bfu:BC1G_04225%09red/bfu:BC1G_04443%09red/bfu:BC1G_13706%09red/bfu:BC1G_12307%09red/bfu:BC1G_09186%09red/bfu:BC1G_13753%09red/bfu:BC1G_10936%09red/bfu:BC1G_11968%09red/bfu:BC1G_06474%09red/bfu:BC1G_05379%09red/bfu:BC1G_14…
Fatty acid metabolism	KEGG PATHWAY	bfu01212	14	26	8.60287e-05	0.000674994	XP_001547762.1|XP_001553115.1|XP_001550504.1|XP_024550058.1|XP_001556655.1|XP_024545930.1|XP_001559111.1|XP_001551897.1|XP_024548110.1|XP_001558584.1|XP_001550385.1|XP_001545851.2|XP_024545928.1|XP_001559694.1	http://www.genome.jp/kegg-bin/show_pathway?bfu01212/bfu:BC1G_13792%09red/bfu:BC1G_15689%09red/bfu:BC1G_04040%09red/bfu:BC1G_08482%09red/bfu:BC1G_10463%09red/bfu:BC1G_09232%09red/bfu:BC1G_10858%09red/bfu:BC1G_14051%09red/bfu:BC1G_14055%09red/bfu:BC1G_11289%09red/bfu:BC1G_02275%09red/bfu:BC1G_02655%09red/bfu:BC1G_07013%09red/bfu:BC1G_01850%09red
Fatty acid biosynthesis	KEGG PATHWAY	bfu00061	9	10	0.000108605	0.000791263	XP_001559694.1|XP_001550504.1|XP_024550058.1|XP_001556655.1|XP_024545930.1|XP_024548110.1|XP_001545851.2|XP_024545928.1|XP_001550385.1	http://www.genome.jp/kegg-bin/show_pathway?bfu00061/bfu:BC1G_15689%09red/bfu:BC1G_04040%09red/bfu:BC1G_10463%09red/bfu:BC1G_10858%09red/bfu:BC1G_14051%09red/bfu:BC1G_14055%09red/bfu:BC1G_11289%09red/bfu:BC1G_07013%09red/bfu:BC1G_01850%09red
Tryptophan metabolism	KEGG PATHWAY	bfu00380	14	27	0.000116906	0.00079496	XP_024553092.1|XP_001552045.1|XP_001549031.2|XP_001554714.1|XP_024552273.1|XP_001559111.1|XP_001557886.1|XP_001551623.1|XP_024551945.1|XP_024550613.1|XP_001559243.1|XP_001559304.1|XP_001552850.1|XP_024546008.1	http://www.genome.jp/kegg-bin/show_pathway?bfu00380/bfu:BC1G_09386%09red/bfu:BC1G_02275%09red/bfu:BC1G_09032%09red/bfu:BC1G_03468%09red/bfu:BC1G_06362%09red/bfu:BC1G_01968%09red/bfu:BC1G_11409%09red/bfu:BC1G_12856%09red/bfu:BC1G_09997%09red/bfu:BC1G_15552%09red/bfu:BC1G_02407%09red/bfu:BC1G_05887%09red/bfu:BC1G_12439%09red/bfu:BC1G_07470%09red
Pentose and glucuronate interconversions	KEGG PATHWAY	bfu00040	13	24	0.000146545	0.000934227	XP_001560589.1|XP_001554714.1|XP_001552084.1|XP_001557004.1|XP_024552774.1|XP_001550077.1|XP_001548541.2|XP_001552698.1|XP_001560884.1|XP_024547730.1|XP_024547538.1|XP_024550333.1|XP_001548542.2	http://www.genome.jp/kegg-bin/show_pathway?bfu00040/bfu:BC1G_00912%09red/bfu:BC1G_04720%09red/bfu:BC1G_08033%09red/bfu:BC1G_06362%09red/bfu:BC1G_12937%09red/bfu:BC1G_00617%09red/bfu:BC1G_09425%09red/bfu:BC1G_12936%09red/bfu:BC1G_11143%09red/bfu:BC1G_02003%09red/bfu:BC1G_00717%09red
Glycerophospholipid metabolism	KEGG PATHWAY	bfu00564	15	35	0.000344562	0.00206737	XP_001549614.1|XP_001560657.1|XP_024552499.1|XP_001548614.2|XP_024545943.1|XP_024551124.1|XP_001550536.1|XP_024548880.1|XP_001557815.1|XP_001560777.1|XP_001560993.2|XP_024549165.1|XP_024552426.1|XP_024551817.1|XP_024552197.1	http://www.genome.jp/kegg-bin/show_pathway?bfu00564/bfu:BC1G_14332%09red/bfu:BC1G_01233%09red/bfu:BC1G_04301%09red/bfu:BC1G_10495%09red/bfu:BC1G_13009%09red/bfu:BC1G_03347%09red/bfu:BC1G_14144%09red/bfu:BC1G_01813%09red/bfu:BC1G_00685%09red/bfu:BC1G_08742%09red/bfu:BC1G_00078%09red/bfu:BC1G_03912%09red/bfu:BC1G_07639%09red/bfu:BC1G_00805%09red/bfu:BC1G_11646%09red
Pyruvate metabolism	KEGG PATHWAY	bfu00620	13	28	0.000466351	0.00264266	XP_001554714.1|XP_001551737.1|XP_024550058.1|XP_001546896.2|XP_024546644.1|XP_001548578.1|XP_001552316.1|XP_001547199.1|XP_001553849.1|XP_001546710.1|XP_024545925.1|XP_001558781.1|XP_001559111.1	http://www.genome.jp/kegg-bin/show_pathway?bfu00620/bfu:BC1G_02275%09red/bfu:BC1G_02852%09red/bfu:BC1G_13687%09red/bfu:BC1G_14217%09red/bfu:BC1G_06362%09red/bfu:BC1G_07409%09red/bfu:BC1G_09443%09red/bfu:BC1G_14059%09red/bfu:BC1G_11289%09red/bfu:BC1G_12973%09red/bfu:BC1G_14651%09red/bfu:BC1G_05327%09red/bfu:BC1G_08794%09red
Various types of N-glycan biosynthesis	KEGG PATHWAY	bfu00513	13	29	0.000605052	0.00324818	XP_001557717.1|XP_024552149.1|XP_024549880.1|XP_001560989.1|XP_001558878.1|XP_001550927.1|XP_024548211.1|XP_024549325.1|XP_024546296.1|XP_024550324.1|XP_024547083.1|XP_001561309.1|XP_024552620.1	http://www.genome.jp/kegg-bin/show_pathway?bfu00513/bfu:BC1G_02512%09red/bfu:BC1G_00394%09red/bfu:BC1G_00509%09red/bfu:BC1G_08591%09red/bfu:BC1G_00074%09red/bfu:BC1G_04975%09red/bfu:BC1G_09613%09red/bfu:BC1G_07234%09red/bfu:BC1G_04562%09red/bfu:BC1G_03175%09red/bfu:BC1G_02401%09red/bfu:BC1G_03814%09red/bfu:BC1G_10651%09red
Starch and sucrose metabolism	KEGG PATHWAY	bfu00500	20	61	0.000683237	0.00348451	XP_024548975.1|XP_001560589.1|XP_024553293.1|XP_024551135.1|XP_024549732.1|XP_024546897.1|XP_024551627.1|XP_001559924.2|XP_024551026.1|XP_024552774.1|XP_001550077.1|XP_001552698.1|XP_024551500.1|XP_024551493.1|XP_024548362.1|XP_024553381.1|XP_024547538.1|XP_024550333.1|XP_001554522.1|XP_001552808.1	http://www.genome.jp/kegg-bin/show_pathway?bfu00500/bfu:BC1G_15676%09red/bfu:BC1G_01483%09red/bfu:BC1G_02623%09red/bfu:BC1G_08033%09red/bfu:BC1G_04151%09red/bfu:BC1G_11987%09red/bfu:BC1G_07622%09red/bfu:BC1G_03983%09red/bfu:BC1G_10221%09red/bfu:BC1G_00617%09red/bfu:BC1G_10247%09red/bfu:BC1G_03007%09red/bfu:BC1G_08990%09red/bfu:BC1G_11143%09red/bfu:BC1G_07110%09red/bfu:BC1G_02731%09red/bfu:BC1G_02…
Cysteine and methionine metabolism	KEGG PATHWAY	bfu00270	16	44	0.0009416	0.00457349	XP_024552857.1|XP_024553910.1|XP_001553103.1|XP_001552003.1|XP_024548293.1|XP_024553023.1|XP_024549281.1|XP_024552331.1|XP_024553030.1|XP_024545959.1|XP_001558235.1|XP_001553849.1|XP_001549321.1|XP_001559872.1|XP_001549892.1|XP_024547223.1	http://www.genome.jp/kegg-bin/show_pathway?bfu00270/bfu:BC1G_12307%09red/bfu:BC1G_10459%09red/bfu:BC1G_02899%09red/bfu:BC1G_16012%09red/bfu:BC1G_01431%09red/bfu:BC1G_08470%09red/bfu:BC1G_11718%09red/bfu:BC1G_15997%09red/bfu:BC1G_08983%09red/bfu:BC1G_07409%09red/bfu:BC1G_09615%09red/bfu:BC1G_13706%09red/bfu:BC1G_11367%09red/bfu:BC1G_10936%09red/bfu:BC1G_05793%09red/bfu:BC1G_15301%09red
Protein export	KEGG PATHWAY	bfu03060	9	16	0.00126345	0.00580476	XP_001549065.1|XP_024547618.1|XP_001545872.1|XP_001549846.1|XP_001557493.1|XP_001551477.1|XP_001557140.1|XP_001548304.2|XP_024547054.1	http://www.genome.jp/kegg-bin/show_pathway?bfu03060/bfu:BC1G_12873%09red/bfu:BC1G_11672%09red/bfu:BC1G_07965%09red/bfu:BC1G_06533%09red/bfu:BC1G_09747%09red/bfu:BC1G_12473%09red/bfu:BC1G_03757%09red/bfu:BC1G_15623%09red/bfu:BC1G_04390%09red
Glyoxylate and dicarboxylate metabolism	KEGG PATHWAY	bfu00630	12	28	0.00132225	0.00580476	XP_001552045.1|XP_001549875.1|XP_001553849.1|XP_001559111.1|XP_024546969.1|XP_001553507.2|XP_001547840.1|XP_001551737.1|XP_024551945.1|XP_001559243.1|XP_001559304.1|XP_024548094.1	http://www.genome.jp/kegg-bin/show_pathway?bfu00630/bfu:BC1G_09386%09red/bfu:BC1G_09443%09red/bfu:BC1G_02443%09red/bfu:BC1G_13616%09red/bfu:BC1G_07043%09red/bfu:BC1G_07409%09red/bfu:BC1G_01968%09red/bfu:BC1G_07915%09red/bfu:BC1G_11701%09red/bfu:BC1G_12856%09red/bfu:BC1G_02407%09red/bfu:BC1G_02275%09red
Glycerolipid metabolism	KEGG PATHWAY	bfu00561	11	24	0.00136583	0.00580476	XP_001560657.1|XP_001554714.1|XP_001548614.2|XP_001560626.1|XP_001550536.1|XP_001560777.1|XP_001560993.2|XP_024550405.1|XP_024547730.1|XP_024547807.1|XP_024553688.1	http://www.genome.jp/kegg-bin/show_pathway?bfu00561/bfu:BC1G_07555%09red/bfu:BC1G_10495%09red/bfu:BC1G_13009%09red/bfu:BC1G_06362%09red/bfu:BC1G_10420%09red/bfu:BC1G_00685%09red/bfu:BC1G_00078%09red/bfu:BC1G_00654%09red/bfu:BC1G_00717%09red/bfu:BC1G_00805%09red
Phagosome	KEGG PATHWAY	bfu04145	13	33	0.00155561	0.0063469	XP_024548320.1|XP_024549177.1|XP_001549065.1|XP_024547618.1|XP_001545872.1|XP_001560997.1|XP_001555925.1|XP_001558323.1|XP_024552880.1|XP_024553788.1|XP_024551531.1|XP_024552225.1|XP_024546500.1	http://www.genome.jp/kegg-bin/show_pathway?bfu04145/bfu:BC1G_00122%09red/bfu:BC1G_08480%09red/bfu:BC1G_08676%09red/bfu:BC1G_08170%09red/bfu:BC1G_06533%09red/bfu:BC1G_15580%09red/bfu:BC1G_12473%09red/bfu:BC1G_01268%09red/bfu:BC1G_05600%09red/bfu:BC1G_02987%09red/bfu:BC1G_00082%09red/bfu:BC1G_15623%09red/bfu:BC1G_14321%09red
Fatty acid degradation	KEGG PATHWAY	bfu00071	9	17	0.00173712	0.00656246	XP_001554714.1|XP_001553115.1|XP_001559111.1|XP_001551897.1|XP_024548110.1|XP_024550613.1|XP_001558584.1|XP_001545851.2|XP_001554746.1	http://www.genome.jp/kegg-bin/show_pathway?bfu00071/bfu:BC1G_02655%09red/bfu:BC1G_15689%09red/bfu:BC1G_08482%09red/bfu:BC1G_06394%09red/bfu:BC1G_09232%09red/bfu:BC1G_06362%09red/bfu:BC1G_11409%09red/bfu:BC1G_02275%09red/bfu:BC1G_07013%09red
Porphyrin and chlorophyll metabolism	KEGG PATHWAY	bfu00860	9	17	0.00173712	0.00656246	XP_024553588.1|XP_024546961.1|XP_001561209.2|XP_024548193.1|XP_001548073.1|XP_024549278.1|XP_001549924.1|XP_001551964.1|XP_024549452.1	http://www.genome.jp/kegg-bin/show_pathway?bfu00860/bfu:BC1G_16016%09red/bfu:BC1G_14193%09red/bfu:BC1G_11816%09red/bfu:BC1G_09576%09red/bfu:BC1G_02466%09red/bfu:BC1G_12664%09red/bfu:BC1G_06258%09red/bfu:BC1G_13450%09red/bfu:BC1G_00294%09red
Glycolysis / Gluconeogenesis	KEGG PATHWAY	bfu00010	13	34	0.00192742	0.00702133	XP_024553281.1|XP_001554714.1|XP_024547272.1|XP_001552341.1|XP_001546896.2|XP_001552316.1|XP_001547199.1|XP_024551033.1|XP_024547730.1|XP_024550499.1|XP_001558781.1|XP_001554746.1|XP_001548904.1	http://www.genome.jp/kegg-bin/show_pathway?bfu00010/bfu:BC1G_13536%09red/bfu:BC1G_06394%09red/bfu:BC1G_08882%09red/bfu:BC1G_13687%09red/bfu:BC1G_02852%09red/bfu:BC1G_06362%09red/bfu:BC1G_08819%09red/bfu:BC1G_09523%09red/bfu:BC1G_12564%09red/bfu:BC1G_14651%09red/bfu:BC1G_00717%09red/bfu:BC1G_11968%09red/bfu:BC1G_08794%09red
beta-Alanine metabolism	KEGG PATHWAY	bfu00410	8	14	0.00218304	0.00767827	XP_024548959.1|XP_001554714.1|XP_001554659.2|XP_024546122.1|XP_024552857.1|XP_024546558.1|XP_001551897.1|XP_001558584.1	http://www.genome.jp/kegg-bin/show_pathway?bfu00410/bfu:BC1G_02655%09red/bfu:BC1G_00004%09red/bfu:BC1G_14626%09red/bfu:BC1G_09232%09red/bfu:BC1G_06362%09red/bfu:BC1G_08983%09red/bfu:BC1G_11821%09red/bfu:BC1G_06802%09red
Pantothenate and CoA biosynthesis	KEGG PATHWAY	bfu00770	8	19	0.00898355	0.0305441	XP_001557305.1|XP_001551856.1|XP_024546035.1|XP_024553827.1|XP_024553633.1|XP_001547181.2|XP_001551851.1|XP_001557193.1	http://www.genome.jp/kegg-bin/show_pathway?bfu00770/bfu:BC1G_09186%09red/bfu:BC1G_09191%09red/bfu:BC1G_09168%09red/bfu:BC1G_14437%09red/bfu:BC1G_04555%09red/bfu:BC1G_04443%09red/bfu:BC1G_15619%09red/bfu:BC1G_14654%09red
Glycine, serine and threonine metabolism	KEGG PATHWAY	bfu00260	12	39	0.0114127	0.0375514	XP_001549875.1|XP_024548959.1|XP_024553910.1|XP_001553507.2|XP_001548073.1|XP_024546558.1|XP_024552242.1|XP_024554006.1|XP_024551813.1|XP_024552679.1|XP_001559872.1|XP_024548094.1	http://www.genome.jp/kegg-bin/show_pathway?bfu00260/bfu:BC1G_03355%09red/bfu:BC1G_00004%09red/bfu:BC1G_14626%09red/bfu:BC1G_01431%09red/bfu:BC1G_06474%09red/bfu:BC1G_07043%09red/bfu:BC1G_07915%09red/bfu:BC1G_14398%09red/bfu:BC1G_11701%09red/bfu:BC1G_10733%09red/bfu:BC1G_10936%09red/bfu:BC1G_13450%09red
Phenylalanine metabolism	KEGG PATHWAY	bfu00360	7	16	0.0122225	0.0389592	XP_024548959.1|XP_024552273.1|XP_024548293.1|XP_024546558.1|XP_024552331.1|XP_001551623.1|XP_024551610.1	http://www.genome.jp/kegg-bin/show_pathway?bfu00360/bfu:BC1G_00004%09red/bfu:BC1G_14626%09red/bfu:BC1G_09997%09red/bfu:BC1G_13706%09red/bfu:BC1G_15301%09red/bfu:BC1G_03945%09red/bfu:BC1G_07470%09red
Tyrosine metabolism	KEGG PATHWAY	bfu00350	8	21	0.0141105	0.0436143	XP_024548959.1|XP_024548293.1|XP_024546558.1|XP_001558518.2|XP_024552331.1|XP_024551609.1|XP_024546944.1|XP_001554746.1	http://www.genome.jp/kegg-bin/show_pathway?bfu00350/bfu:BC1G_06394%09red/bfu:BC1G_00004%09red/bfu:BC1G_14626%09red/bfu:BC1G_03367%09red/bfu:BC1G_15830%09red/bfu:BC1G_03946%09red/bfu:BC1G_13706%09red/bfu:BC1G_15301%09red
Sulfur relay system	KEGG PATHWAY	bfu04122	5	9	0.0164312	0.0491562	XP_001551558.2|XP_001559214.2|XP_001555450.1|XP_024552937.1|XP_024545959.1	http://www.genome.jp/kegg-bin/show_pathway?bfu04122/bfu:BC1G_09932%09red/bfu:BC1G_05793%09red/bfu:BC1G_10015%09red/bfu:BC1G_06155%09red/bfu:BC1G_02378%09red
Arginine and proline metabolism	KEGG PATHWAY	bfu00330	8	22	0.0173492	0.0491562	XP_024552857.1|XP_001554714.1|XP_024552273.1|XP_024548293.1|XP_024552331.1|XP_024552242.1|XP_001551623.1|XP_001556008.1	http://www.genome.jp/kegg-bin/show_pathway?bfu00330/bfu:BC1G_06362%09red/bfu:BC1G_05379%09red/bfu:BC1G_08983%09red/bfu:BC1G_14398%09red/bfu:BC1G_09997%09red/bfu:BC1G_13706%09red/bfu:BC1G_15301%09red/bfu:BC1G_07470%09red
Propanoate metabolism	KEGG PATHWAY	bfu00640	8	22	0.0173492	0.0491562	XP_001554659.2|XP_001555700.1|XP_024546122.1|XP_024550058.1|XP_001545556.1|XP_001551897.1|XP_001558584.1|XP_001559111.1	http://www.genome.jp/kegg-bin/show_pathway?bfu00640/bfu:BC1G_02655%09red/bfu:BC1G_15906%09red/bfu:BC1G_05074%09red/bfu:BC1G_09232%09red/bfu:BC1G_11289%09red/bfu:BC1G_02275%09red/bfu:BC1G_11821%09red/bfu:BC1G_06802%09red
Cyanoamino acid metabolism	KEGG PATHWAY	bfu00460	7	19	0.0241554	0.0665906	XP_024548975.1|XP_024551493.1|XP_024551135.1|XP_001551197.1|XP_024551026.1|XP_001554522.1|XP_024548094.1	http://www.genome.jp/kegg-bin/show_pathway?bfu00460/bfu:BC1G_15676%09red/bfu:BC1G_10221%09red/bfu:BC1G_07622%09red/bfu:BC1G_10112%09red/bfu:BC1G_07043%09red/bfu:BC1G_07110%09red
Ubiquitin mediated proteolysis	KEGG PATHWAY	bfu04120	14	56	0.0267237	0.0710619	XP_024553160.1|XP_024548423.1|XP_024551184.1|XP_001557192.1|XP_001548376.1|XP_024550360.1|XP_001559112.1|XP_001554467.1|XP_024552488.1|XP_001555872.1|XP_024553632.1|XP_001546783.1|XP_024547745.1|XP_001555738.1	http://www.genome.jp/kegg-bin/show_pathway?bfu04120/bfu:BC1G_05112%09red/bfu:BC1G_14527%09red/bfu:BC1G_00767%09red/bfu:BC1G_04261%09red/bfu:BC1G_04327%09red/bfu:BC1G_02276%09red/bfu:BC1G_07055%09red/bfu:BC1G_04442%09red/bfu:BC1G_12411%09red/bfu:BC1G_14653%09red/bfu:BC1G_06775%09red/bfu:BC1G_05547%09red/bfu:BC1G_07347%09red/bfu:BC1G_13312%09red
Valine, leucine and isoleucine biosynthesis	KEGG PATHWAY	bfu00290	6	15	0.0271707	0.0710619	XP_001557305.1|XP_001557193.1|XP_024553827.1|XP_001547723.2|XP_001551851.1|XP_001559872.1	http://www.genome.jp/kegg-bin/show_pathway?bfu00290/bfu:BC1G_09186%09red/bfu:BC1G_13753%09red/bfu:BC1G_09168%09red/bfu:BC1G_04443%09red/bfu:BC1G_04555%09red/bfu:BC1G_01431%09red
Alanine, aspartate and glutamate metabolism	KEGG PATHWAY	bfu00250	8	25	0.0302096	0.0770345	XP_001557576.1|XP_024550873.1|XP_001556367.2|XP_024548293.1|XP_024552331.1|XP_001557050.1|XP_024547939.1|XP_024553303.1	http://www.genome.jp/kegg-bin/show_pathway?bfu00250/bfu:BC1G_04985%09red/bfu:BC1G_04300%09red/bfu:BC1G_04186%09red/bfu:BC1G_15454%09red/bfu:BC1G_09967%09red/bfu:BC1G_14168%09red/bfu:BC1G_13706%09red/bfu:BC1G_15301%09red
Valine, leucine and isoleucine degradation	KEGG PATHWAY	bfu00280	9	31	0.0348934	0.0868079	XP_001554714.1|XP_001554659.2|XP_001559111.1|XP_024546122.1|XP_001559634.1|XP_001551897.1|XP_001558657.1|XP_001558584.1|XP_024552203.1	http://www.genome.jp/kegg-bin/show_pathway?bfu00280/bfu:BC1G_02655%09red/bfu:BC1G_08732%09red/bfu:BC1G_09232%09red/bfu:BC1G_06362%09red/bfu:BC1G_02728%09red/bfu:BC1G_11821%09red/bfu:BC1G_02275%09red/bfu:BC1G_01790%09red/bfu:BC1G_06802%09red
Biosynthesis of unsaturated fatty acids	KEGG PATHWAY	bfu01040	5	12	0.0379551	0.0921766	XP_001556655.1|XP_001550385.1|XP_001547762.1|XP_001553115.1|XP_001559694.1	http://www.genome.jp/kegg-bin/show_pathway?bfu01040/bfu:BC1G_13792%09red/bfu:BC1G_04040%09red/bfu:BC1G_08482%09red/bfu:BC1G_10858%09red/bfu:BC1G_01850%09red
Aminoacyl-tRNA biosynthesis	KEGG PATHWAY	bfu00970	10	39	0.0495192	0.116088	XP_001554506.1|XP_024548966.1|XP_024546458.1|XP_024547126.1|XP_001560984.1|XP_001556039.1|XP_001555569.1|XP_001560335.1|XP_001559621.1|XP_001551964.1	http://www.genome.jp/kegg-bin/show_pathway?bfu00970/bfu:BC1G_07094%09red/bfu:BC1G_01167%09red/bfu:BC1G_09576%09red/bfu:BC1G_00196%09red/bfu:BC1G_05410%09red/bfu:BC1G_14618%09red/bfu:BC1G_05844%09red/bfu:BC1G_01777%09red/bfu:BC1G_13262%09red/bfu:BC1G_00069%09red
Arginine biosynthesis	KEGG PATHWAY	bfu00220	6	18	0.050077	0.116088	XP_024551468.1|XP_024548293.1|XP_024552331.1|XP_001557050.1|XP_024547939.1|XP_001556008.1	http://www.genome.jp/kegg-bin/show_pathway?bfu00220/bfu:BC1G_04300%09red/bfu:BC1G_15454%09red/bfu:BC1G_05379%09red/bfu:BC1G_04225%09red/bfu:BC1G_13706%09red/bfu:BC1G_15301%09red
Biotin metabolism	KEGG PATHWAY	bfu00780	4	9	0.0532798	0.120768	XP_001556655.1|XP_001559694.1|XP_001550504.1|XP_001550385.1	http://www.genome.jp/kegg-bin/show_pathway?bfu00780/bfu:BC1G_04040%09red/bfu:BC1G_01850%09red/bfu:BC1G_10858%09red/bfu:BC1G_10463%09red
Fructose and mannose metabolism	KEGG PATHWAY	bfu00051	8	29	0.0558126	0.123758	XP_024552914.1|XP_001555870.1|XP_001552341.1|XP_024553365.1|XP_001554781.1|XP_024550499.1|XP_001548542.2|XP_001548904.1	http://www.genome.jp/kegg-bin/show_pathway?bfu00051/bfu:BC1G_08882%09red/bfu:BC1G_02969%09red/bfu:BC1G_12937%09red/bfu:BC1G_06429%09red/bfu:BC1G_12564%09red/bfu:BC1G_12515%09red/bfu:BC1G_05545%09red/bfu:BC1G_08819%09red
Regulation of mitophagy - yeast	KEGG PATHWAY	bfu04139	8	30	0.0638671	0.138605	XP_024548324.1|XP_001549887.2|XP_001561057.1|XP_024549581.1|XP_001548925.1|XP_024550550.1|XP_024546963.1|XP_001559701.1	http://www.genome.jp/kegg-bin/show_pathway?bfu04139/bfu:BC1G_02461%09red/bfu:BC1G_11008%09red/bfu:BC1G_05432%09red/bfu:BC1G_00142%09red/bfu:BC1G_11713%09red/bfu:BC1G_01857%09red/bfu:BC1G_12585%09red
Riboflavin metabolism	KEGG PATHWAY	bfu00740	4	10	0.0680193	0.144541	XP_024546944.1|XP_024551623.1|XP_024552079.1|XP_001553211.1	http://www.genome.jp/kegg-bin/show_pathway?bfu00740/bfu:BC1G_15830%09red/bfu:BC1G_07624%09red/bfu:BC1G_11472%09red/bfu:BC1G_03978%09red
Glutathione metabolism	KEGG PATHWAY	bfu00480	8	31	0.0726066	0.15114	XP_001556243.1|XP_024552857.1|XP_001553103.1|XP_024551289.1|XP_024553023.1|XP_024549779.1|XP_024549724.1|XP_024550688.1	http://www.genome.jp/kegg-bin/show_pathway?bfu00480/bfu:BC1G_08470%09red/bfu:BC1G_02744%09red/bfu:BC1G_12605%09red/bfu:BC1G_15218%09red/bfu:BC1G_08983%09red/bfu:BC1G_05767%09red/bfu:BC1G_14721%09red/bfu:BC1G_15997%09red
RNA degradation	KEGG PATHWAY	bfu03018	11	49	0.078446	0.16003	XP_001554662.1|XP_024552909.1|XP_001553088.1|XP_001553355.1|XP_001557724.1|XP_001552177.1|XP_024551979.1|XP_024551682.1|XP_024553341.1|XP_001549629.1|XP_001546309.1	http://www.genome.jp/kegg-bin/show_pathway?bfu03018/bfu:BC1G_08455%09red/bfu:BC1G_09341%09red/bfu:BC1G_02913%09red/bfu:BC1G_11661%09red/bfu:BC1G_03563%09red/bfu:BC1G_15247%09red/bfu:BC1G_08531%09red/bfu:BC1G_04102%09red/bfu:BC1G_03821%09red/bfu:BC1G_06805%09red/bfu:BC1G_08185%09red
Lysine biosynthesis	KEGG PATHWAY	bfu00300	4	11	0.0846234	0.169247	XP_024548371.1|XP_001560428.1|XP_001547913.1|XP_024547186.1	http://www.genome.jp/kegg-bin/show_pathway?bfu00300/bfu:BC1G_01260%09red/bfu:BC1G_13341%09red/bfu:BC1G_04169%09red
Ether lipid metabolism	KEGG PATHWAY	bfu00565	4	12	0.102994	0.202026	XP_001560657.1|XP_024549165.1|XP_001560993.2|XP_001555910.1	http://www.genome.jp/kegg-bin/show_pathway?bfu00565/bfu:BC1G_00685%09red/bfu:BC1G_05585%09red/bfu:BC1G_01233%09red/bfu:BC1G_00078%09red
MAPK signaling pathway - yeast	KEGG PATHWAY	bfu04011	12	59	0.11044	0.212546	XP_024549640.1|XP_001552045.1|XP_001549887.2|XP_024548806.1|XP_001554467.1|XP_001548185.1|XP_024551945.1|XP_024552132.1|XP_001553725.2|XP_024551343.1|XP_001559243.1|XP_001559304.1	http://www.genome.jp/kegg-bin/show_pathway?bfu04011/bfu:BC1G_13028%09red/bfu:BC1G_09386%09red/bfu:BC1G_13375%09red/bfu:BC1G_13433%09red/bfu:BC1G_03145%09red/bfu:BC1G_01968%09red/bfu:BC1G_07055%09red/bfu:BC1G_11713%09red/bfu:BC1G_07812%09red/bfu:BC1G_12856%09red/bfu:BC1G_02407%09red/bfu:BC1G_09755%09red
Vitamin B6 metabolism	KEGG PATHWAY	bfu00750	3	8	0.124063	0.225971	XP_024552679.1|XP_024554006.1|XP_024547788.1	http://www.genome.jp/kegg-bin/show_pathway?bfu00750/bfu:BC1G_10733%09red/bfu:BC1G_06474%09red/bfu:BC1G_00841%09red
AGE-RAGE signaling pathway in diabetic complications	KEGG PATHWAY	bfu04933	3	8	0.124063	0.225971	XP_001557187.1|XP_024547830.1|XP_024550331.1	http://www.genome.jp/kegg-bin/show_pathway?bfu04933/bfu:BC1G_04437%09red
Selenocompound metabolism	KEGG PATHWAY	bfu00450	3	8	0.124063	0.225971	XP_001549321.1|XP_024547223.1|XP_001559621.1	http://www.genome.jp/kegg-bin/show_pathway?bfu00450/bfu:BC1G_12307%09red/bfu:BC1G_01777%09red/bfu:BC1G_11367%09red
Glycosylphosphatidylinositol(GPI)-anchor biosynthesis	KEGG PATHWAY	bfu00563	5	20	0.152576	0.268323	XP_001560277.1|XP_001550141.1|XP_024550616.1|XP_001556929.1|XP_001548085.1	http://www.genome.jp/kegg-bin/show_pathway?bfu00563/bfu:BC1G_04645%09red/bfu:BC1G_01109%09red/bfu:BC1G_11406%09red/bfu:BC1G_13230%09red/bfu:BC1G_10984%09red
Lysine degradation	KEGG PATHWAY	bfu00310	5	20	0.152576	0.268323	XP_001550416.2|XP_001549031.2|XP_001554714.1|XP_001559111.1|XP_024551813.1	http://www.genome.jp/kegg-bin/show_pathway?bfu00310/bfu:BC1G_11188%09red/bfu:BC1G_02275%09red/bfu:BC1G_03355%09red/bfu:BC1G_12439%09red/bfu:BC1G_06362%09red
Regulation of autophagy	KEGG PATHWAY	bfu04140	4	15	0.167357	0.28933	XP_001549800.1|XP_024550356.1|XP_024549581.1|XP_024550968.1	http://www.genome.jp/kegg-bin/show_pathway?bfu04140/bfu:BC1G_06790%09red/bfu:BC1G_09811%09red/bfu:BC1G_05432%09red/bfu:BC1G_11270%09red
Ubiquinone and other terpenoid-quinone biosynthesis	KEGG PATHWAY	bfu00130	3	10	0.181521	0.306935	XP_024552990.1|XP_001554093.1|XP_024552491.1	http://www.genome.jp/kegg-bin/show_pathway?bfu00130/bfu:BC1G_07230%09red/bfu:BC1G_12033%09red/bfu:BC1G_04318%09red
alpha-Linolenic acid metabolism	KEGG PATHWAY	bfu00592	2	5	0.188041	0.306935	XP_001560993.2|XP_001553115.1	http://www.genome.jp/kegg-bin/show_pathway?bfu00592/bfu:BC1G_08482%09red/bfu:BC1G_00078%09red
Arachidonic acid metabolism	KEGG PATHWAY	bfu00590	2	5	0.188041	0.306935	XP_001560993.2|XP_001551808.2	http://www.genome.jp/kegg-bin/show_pathway?bfu00590/bfu:BC1G_00078%09red/bfu:BC1G_09514%09red
Amino sugar and nucleotide sugar metabolism	KEGG PATHWAY	bfu00520	9	47	0.189577	0.306935	XP_001551285.1|XP_024546646.1|XP_024550615.1|XP_001556554.1|XP_001549033.1|XP_001545425.1|XP_001554781.1|XP_001557191.1|XP_024549597.1	http://www.genome.jp/kegg-bin/show_pathway?bfu00520/bfu:BC1G_05455%09red/bfu:BC1G_10025%09red/bfu:BC1G_16069%09red/bfu:BC1G_12441%09red/bfu:BC1G_05323%09red/bfu:BC1G_06429%09red/bfu:BC1G_04441%09red/bfu:BC1G_11407%09red/bfu:BC1G_05324%09red
Sphingolipid metabolism	KEGG PATHWAY	bfu00600	5	23	0.21388	0.33953	XP_001557459.1|XP_024549727.1|XP_024549851.1|XP_001554309.1|XP_024553013.1	http://www.genome.jp/kegg-bin/show_pathway?bfu00600/bfu:BC1G_06897%09red/bfu:BC1G_02741%09red/bfu:BC1G_03723%09red/bfu:BC1G_07278%09red/bfu:BC1G_15802%09red
Sulfur metabolism	KEGG PATHWAY	bfu00920	4	17	0.216367	0.33953	XP_024545959.1|XP_024547223.1|XP_001558235.1|XP_001553162.1	http://www.genome.jp/kegg-bin/show_pathway?bfu00920/bfu:BC1G_08529%09red/bfu:BC1G_02899%09red/bfu:BC1G_05793%09red/bfu:BC1G_11367%09red
ABC transporters	KEGG PATHWAY	bfu02010	2	6	0.232533	0.35937	XP_001553653.2|XP_024548428.1	http://www.genome.jp/kegg-bin/show_pathway?bfu02010/bfu:BC1G_07740%09red/bfu:BC1G_04272%09red
Inositol phosphate metabolism	KEGG PATHWAY	bfu00562	4	20	0.295564	0.449963	XP_024546353.1|XP_024549177.1|XP_024550499.1|XP_024546122.1	http://www.genome.jp/kegg-bin/show_pathway?bfu00562/bfu:BC1G_08882%09red/bfu:BC1G_11821%09red/bfu:BC1G_01268%09red/bfu:BC1G_00420%09red
Purine metabolism	KEGG PATHWAY	bfu00230	13	83	0.308776	0.463165	XP_001558829.1|XP_001559585.1|XP_024547590.1|XP_001552034.1|XP_024550873.1|XP_001559945.1|XP_024549782.1|XP_001560085.1|XP_001552829.1|XP_001548411.1|XP_001552552.1|XP_001555283.1|XP_001556367.2	http://www.genome.jp/kegg-bin/show_pathway?bfu00230/bfu:BC1G_09011%09red/bfu:BC1G_04985%09red/bfu:BC1G_02463%09red/bfu:BC1G_13131%09red/bfu:BC1G_01741%09red/bfu:BC1G_09375%09red/bfu:BC1G_06580%09red/bfu:BC1G_01644%09red/bfu:BC1G_12599%09red/bfu:BC1G_09967%09red/bfu:BC1G_01504%09red/bfu:BC1G_08417%09red/bfu:BC1G_05988%09red
Pentose phosphate pathway	KEGG PATHWAY	bfu00030	4	21	0.322799	0.477182	XP_001552341.1|XP_001552694.2|XP_024549724.1|XP_001548904.1	http://www.genome.jp/kegg-bin/show_pathway?bfu00030/bfu:BC1G_15612%09red/bfu:BC1G_12564%09red/bfu:BC1G_08819%09red/bfu:BC1G_02744%09red
Nitrogen metabolism	KEGG PATHWAY	bfu00910	3	15	0.343212	0.493065	XP_024547939.1|XP_024553303.1|XP_024546342.1	http://www.genome.jp/kegg-bin/show_pathway?bfu00910/bfu:BC1G_14168%09red/bfu:BC1G_15454%09red/bfu:BC1G_00437%09red
Butanoate metabolism	KEGG PATHWAY	bfu00650	3	15	0.343212	0.493065	XP_001557305.1|XP_001558657.1|XP_001559111.1	http://www.genome.jp/kegg-bin/show_pathway?bfu00650/bfu:BC1G_04555%09red/bfu:BC1G_02728%09red/bfu:BC1G_02275%09red
Methane metabolism	KEGG PATHWAY	bfu00680	4	22	0.350191	0.496104	XP_024554006.1|XP_001552341.1|XP_024548094.1|XP_001548904.1	http://www.genome.jp/kegg-bin/show_pathway?bfu00680/bfu:BC1G_07043%09red/bfu:BC1G_10733%09red/bfu:BC1G_12564%09red/bfu:BC1G_08819%09red
SNARE interactions in vesicular transport	KEGG PATHWAY	bfu04130	3	16	0.376185	0.52047	XP_001547436.2|XP_001550302.1|XP_024553788.1	http://www.genome.jp/kegg-bin/show_pathway?bfu04130/bfu:BC1G_11510%09red/bfu:BC1G_14171%09red/bfu:BC1G_08170%09red
Galactose metabolism	KEGG PATHWAY	bfu00052	4	23	0.377596	0.52047	XP_024547439.1|XP_024547272.1|XP_024551500.1|XP_001554309.1	http://www.genome.jp/kegg-bin/show_pathway?bfu00052/bfu:BC1G_12513%09red/bfu:BC1G_13536%09red/bfu:BC1G_10247%09red/bfu:BC1G_06897%09red
Taurine and hypotaurine metabolism	KEGG PATHWAY	bfu00430	2	11	0.450718	0.612977	XP_024547939.1|XP_001549892.1	http://www.genome.jp/kegg-bin/show_pathway?bfu00430/bfu:BC1G_15454%09red/bfu:BC1G_11718%09red
Phenylalanine, tyrosine and tryptophan biosynthesis	KEGG PATHWAY	bfu00400	3	19	0.472244	0.633801	XP_024548293.1|XP_024552086.1|XP_024552331.1	http://www.genome.jp/kegg-bin/show_pathway?bfu00400/bfu:BC1G_03060%09red/bfu:BC1G_13706%09red/bfu:BC1G_15301%09red
Folate biosynthesis	KEGG PATHWAY	bfu00790	2	12	0.490425	0.649654	XP_001559214.2|XP_001553346.1	http://www.genome.jp/kegg-bin/show_pathway?bfu00790/bfu:BC1G_08176%09red/bfu:BC1G_02378%09red
Steroid biosynthesis	KEGG PATHWAY	bfu00100	3	20	0.502785	0.657115	XP_001560441.1|XP_024549282.1|XP_001560993.2	http://www.genome.jp/kegg-bin/show_pathway?bfu00100/bfu:BC1G_01273%09red/bfu:BC1G_14884%09red/bfu:BC1G_00078%09red
Other glycan degradation	KEGG PATHWAY	bfu00511	1	5	0.519643	0.657115	XP_001554309.1	http://www.genome.jp/kegg-bin/show_pathway?bfu00511/bfu:BC1G_06897%09red
Thiamine metabolism	KEGG PATHWAY	bfu00730	1	5	0.519643	0.657115	XP_024552937.1	http://www.genome.jp/kegg-bin/show_pathway?bfu00730/bfu:BC1G_10015%09red
Histidine metabolism	KEGG PATHWAY	bfu00340	2	13	0.528269	0.657115	XP_001554714.1|XP_024552238.1	http://www.genome.jp/kegg-bin/show_pathway?bfu00340/bfu:BC1G_14393%09red/bfu:BC1G_06362%09red
One carbon pool by folate	KEGG PATHWAY	bfu00670	2	13	0.528269	0.657115	XP_024550019.1|XP_024548094.1	http://www.genome.jp/kegg-bin/show_pathway?bfu00670/bfu:BC1G_07043%09red/bfu:BC1G_13785%09red
Synthesis and degradation of ketone bodies	KEGG PATHWAY	bfu00072	1	6	0.57491	0.706246	XP_001559111.1	http://www.genome.jp/kegg-bin/show_pathway?bfu00072/bfu:BC1G_02275%09red
Nucleotide excision repair	KEGG PATHWAY	bfu03420	5	39	0.581614	0.706246	XP_001555283.1|XP_001560987.1|XP_024552583.1|XP_001558716.1|XP_024550360.1	http://www.genome.jp/kegg-bin/show_pathway?bfu03420/bfu:BC1G_02787%09red/bfu:BC1G_06775%09red/bfu:BC1G_00072%09red/bfu:BC1G_14083%09red/bfu:BC1G_05988%09red
Nicotinate and nicotinamide metabolism	KEGG PATHWAY	bfu00760	2	15	0.598028	0.717633	XP_024549231.1|XP_024548292.1	http://www.genome.jp/kegg-bin/show_pathway?bfu00760/bfu:BC1G_05737%09red/bfu:BC1G_15302%09red
Phosphatidylinositol signaling system	KEGG PATHWAY	bfu04070	2	17	0.659726	0.782466	XP_024546353.1|XP_024549177.1	http://www.genome.jp/kegg-bin/show_pathway?bfu04070/bfu:BC1G_01268%09red/bfu:BC1G_00420%09red
Homologous recombination	KEGG PATHWAY	bfu03440	2	18	0.687607	0.788044	XP_001555283.1|XP_001558859.1	http://www.genome.jp/kegg-bin/show_pathway?bfu03440/bfu:BC1G_05988%09red/bfu:BC1G_02493%09red
Terpenoid backbone biosynthesis	KEGG PATHWAY	bfu00900	2	18	0.687607	0.788044	XP_024552075.1|XP_001559111.1	http://www.genome.jp/kegg-bin/show_pathway?bfu00900/bfu:BC1G_02275%09red/bfu:BC1G_11480%09red
Base excision repair	KEGG PATHWAY	bfu03410	2	18	0.687607	0.788044	XP_001555283.1|XP_001552839.1	http://www.genome.jp/kegg-bin/show_pathway?bfu03410/bfu:BC1G_05988%09red/bfu:BC1G_09021%09red
Endocytosis	KEGG PATHWAY	bfu04144	7	63	0.708474	0.794122	XP_001558109.1|XP_001556425.1|XP_001561306.1|XP_001556392.2|XP_001557865.1|XP_001554467.1|XP_001555200.1	http://www.genome.jp/kegg-bin/show_pathway?bfu04144/bfu:BC1G_05010%09red/bfu:BC1G_03447%09red/bfu:BC1G_05194%09red/bfu:BC1G_07055%09red/bfu:BC1G_03141%09red/bfu:BC1G_06330%09red/bfu:BC1G_00391%09red
RNA polymerase	KEGG PATHWAY	bfu03020	3	28	0.708481	0.794122	XP_001559585.1|XP_024547590.1|XP_001560085.1	http://www.genome.jp/kegg-bin/show_pathway?bfu03020/bfu:BC1G_06580%09red/bfu:BC1G_01644%09red/bfu:BC1G_01741%09red
mRNA surveillance pathway	KEGG PATHWAY	bfu03015	5	47	0.729044	0.808288	XP_001552250.1|XP_001560037.1|XP_001546276.2|XP_001546193.2|XP_024549171.1	http://www.genome.jp/kegg-bin/show_pathway?bfu03015/bfu:BC1G_08728%09red/bfu:BC1G_01596%09red/bfu:BC1G_01244%09red/bfu:BC1G_15216%09red/bfu:BC1G_15234%09red
Basal transcription factors	KEGG PATHWAY	bfu03022	3	30	0.748273	0.820687	XP_001560987.1|XP_024551814.1|XP_001552060.1	http://www.genome.jp/kegg-bin/show_pathway?bfu03022/bfu:BC1G_09401%09red/bfu:BC1G_03354%09red/bfu:BC1G_00072%09red
Ribosome biogenesis in eukaryotes	KEGG PATHWAY	bfu03008	7	70	0.796928	0.864751	XP_024550273.1|XP_024554011.1|XP_024553318.1|XP_024547224.1|XP_024553341.1|XP_001559701.1|XP_024549821.1	http://www.genome.jp/kegg-bin/show_pathway?bfu03008/bfu:BC1G_09557%09red/bfu:BC1G_02913%09red/bfu:BC1G_14461%09red/bfu:BC1G_02869%09red/bfu:BC1G_10729%09red/bfu:BC1G_01857%09red/bfu:BC1G_11366%09red
Meiosis - yeast	KEGG PATHWAY	bfu04113	5	53	0.812117	0.865623	XP_024548654.1|XP_001551177.1|XP_024549171.1|XP_001548796.1|XP_024552360.1	http://www.genome.jp/kegg-bin/show_pathway?bfu04113/bfu:BC1G_10092%09red/bfu:BC1G_10145%09red/bfu:BC1G_13075%09red/bfu:BC1G_12394%09red/bfu:BC1G_01244%09red
Proteasome	KEGG PATHWAY	bfu03050	3	34	0.814704	0.865623	XP_001556023.1|XP_001547053.1|XP_024546718.1	http://www.genome.jp/kegg-bin/show_pathway?bfu03050/bfu:BC1G_05394%09red/bfu:BC1G_11934%09red/bfu:BC1G_14763%09red
Pyrimidine metabolism	KEGG PATHWAY	bfu00240	5	61	0.889736	0.935598	XP_001559585.1|XP_001555283.1|XP_024547590.1|XP_001560085.1|XP_001551452.1	http://www.genome.jp/kegg-bin/show_pathway?bfu00240/bfu:BC1G_06580%09red/bfu:BC1G_05988%09red/bfu:BC1G_01644%09red/bfu:BC1G_09722%09red/bfu:BC1G_01741%09red
Mismatch repair	KEGG PATHWAY	bfu03430	1	22	0.93992	0.978284	XP_001555283.1	http://www.genome.jp/kegg-bin/show_pathway?bfu03430/bfu:BC1G_05988%09red
Spliceosome	KEGG PATHWAY	bfu03040	6	88	0.966545	0.993285	XP_001550971.1|XP_024550372.1|XP_001554116.1|XP_001558397.1|XP_001559969.1|XP_001547691.2	http://www.genome.jp/kegg-bin/show_pathway?bfu03040/bfu:BC1G_06754%09red/bfu:BC1G_01528%09red/bfu:BC1G_13853%09red/bfu:BC1G_03246%09red/bfu:BC1G_07253%09red/bfu:BC1G_10530%09red
DNA replication	KEGG PATHWAY	bfu03030	1	31	0.980029	0.993285	XP_001555283.1	http://www.genome.jp/kegg-bin/show_pathway?bfu03030/bfu:BC1G_05988%09red
Cell cycle - yeast	KEGG PATHWAY	bfu04111	4	74	0.983547	0.993285	XP_024548654.1|XP_001549877.1|XP_001555738.1|XP_024552360.1	http://www.genome.jp/kegg-bin/show_pathway?bfu04111/bfu:BC1G_05112%09red/bfu:BC1G_10145%09red/bfu:BC1G_13075%09red/bfu:BC1G_11703%09red
RNA transport	KEGG PATHWAY	bfu03013	3	89	0.998924	0.998924	XP_001546276.2|XP_001560598.1|XP_001553289.1	http://www.genome.jp/kegg-bin/show_pathway?bfu03013/bfu:BC1G_00626%09red/bfu:BC1G_07702%09red/bfu:BC1G_15216%09red
--------------------
#Term	Database	ID	Input number	Background number	P-Value	Corrected P-Value	Input	Hyperlink
--------------------
#Term	Database	ID	Input number	Background number	P-Value	Corrected P-Value	Input	Hyperlink
--------------------

## Sheet: Data1D Virulence groups
Gene group	Process	Reference	DOI
Poly Galacturonase	Plant cell wall degradation	ten Have (1998)	doi: 10.1094/MPMI.1998.11.10.1009.
Xylanase/ glycosyl hydrolase	Plant cell wall degradation	Brito (2006) Garcia (2017)	doi: 10.1094/MPMI-19-0025 doi:10.3389/fpls.2017.02174
Pectin methyl esterase	Plant cell wall degradation	Kars (2005)	doi: 10.1111/j.1364-3703.2005.00312.
P450 monooxygenase	Toxin biosynthesis	Siewers (2005)	doi: 10.1094/MPMI-18-0602.
ABC Transporter	Detoxification	Stefanato (2009)	doi: 10.1111/j.1365-313X.2009.03794.
Tetraspanin	Appressorium penetration	Gourgues (2004)	doi: 10.1046/j.1365-2958.2003.03866.
Superoxide dismutase	H2O2 generation	Rolke (2004)	doi: 10.1111/j.1364-3703.2004.00201.
FAD	Redox	Viefhues (2014)	doi: 10.1094/MPMI-01-14-0012-R
Chitin synthase	Fungal cell wall integrity	Soulie (2003)	doi: 10.1016/s1087-1845(03)00065-3.
Cyclophilin A	Protein folding	Viaud (2003)	doi: 10.1046/j.1365-2958.2003.03798.
FK506 binding protein (FKBP)	Protein folding	Gioti (2006)	doi: 10.1016/j.jmb.2006.01.076.
MAP Kinase	Signal transduction	Zheng (2000) Doehlemann (2006) Heller (2012)	doi.org/10.1094/MPMI.2000.13.7.724 doi.org/10.1111/j.1365-2958.2005.04991 doi: 10.1094/MPMI-11-11-0299.
G-protein coupled receptor	Signal transduction	Schulze Gronover (2001)	doi.org/10.1094/MPMI.2001.14.11.1293
Histidine kinase	Signal transduction	Viaud (2006)	doi: 10.1094/MPMI-19-1042.
Phospholipase	Signal transduction	Schumacher (2008)	doi: 10.1111/j.1365-2958.2008.06105.
Adenylate cyclase	Signal transduction	Klimpel (2002) Doehlemann (2006)	doi: 10.1046/j.1364-3703.2002.00137. doi.org/10.1111/j.1365-2958.2005.04991

## Sheet: Data1D Virulence DEGs
Downregulated DEGs										Upregulated DEGs
	protein id	desc	baseMeanA	baseMeanB	baseMean	log2FoldChange	pvalue	padj			protein id	desc	log2FoldChange	pvalue	padj
Phospholipase										Poly Galacturonase
	XP_024552825.1	Acyl transferase/acyl hydrolase/lysophospholipase	127.985	2530.19	1329.09	-4.29514	0	0			XP_001550077.1	Endo-polygalacturonase	3.09324	0	0
	XP_024546765.1	Acyl transferase/acyl hydrolase/lysophospholipase	200.395	1187.94	694.17	-2.56157	3.60873e-184	4.5052e-182			XP_024552774.1	Endo-polygalacturonase	3.59406	1.82642e-07	9.2468e-07
	XP_001561291.2	Lysophospholipase	479.533	1664.27	1071.9	-1.79299	1.14556e-163	1.17271e-161		Phospholipase
	XP_001558947.1	Phospholipase PldA	91.1884	228.421	159.805	-1.31549	4.22611e-17	4.08524e-16			XP_001548519.1	Lysophospholipase	1.48413	5.70298e-06	2.44478e-05
	XP_024550829.1	Phosphatidylcholine-hydrolyzing phospholipase c	5.59604	20.0677	12.8319	-1.68299	0.00113222	0.00334987			XP_024550037.1	Phospholipase C nuclease	1.23185	0.004138	0.0107107
Xylanase/ glycosyl hydrolase										Xylanase/ glycosyl hydrolase
	XP_001547954.1	Endo-1,4-beta-xylanase B	0	4.68172	2.34086	-2.74465	0.00261549	1			XP_024547454.1	Endo-1,4-beta-xylanase B	2.20555	8.48481e-07	3.99352e-06
	XP_001550175.1	Putative glycosyl hydrolase	81.9801	925.479	503.729	-3.48314	2.84389e-193	3.78089e-191			XP_024549086.1	Glycosyl hydrolase	1.36625	0.000308437	0.00101298
	XP_024549650.1	Glycosyl hydrolase	19.4195	72.2352	45.8273	-1.84654	2.66744e-10	1.73046e-09		Chitinase
Chitinase											XP_024550615.1	Endochitinase-P	1.36778	0.000389555	0.00125484
	XP_001546507.1	Class III chitinase	3.62489	13.712	8.66846	-1.68307	0.00529327	0.0133138		Pectin methyl esterase
P450 monooxygenase											XP_024550333.1	Pectin methyl esterase	2.11676	1.15554e-11	8.39553e-11
	XP_024546270.1	Cytochrome P450 monooxygenase protein	9.5346	180.29	94.9122	-4.12295	2.60786e-43	5.99925e-42		P450 monooxygenase
	XP_024546509.1	Putative sterigmatocystin biosynthesis P450 monooxygenase stcF protein	55.9384	144.475	100.207	-1.35262	1.36827e-11	9.86407e-11			XP_024551514.1	Related to cytochrome P450 monooxygenase (LovA)	2.1244	2.59513e-48	6.69177e-47
Cyclophilin A										MAP Kinase
	XP_024548912.1	Peptidyl-prolyl cis-trans isomerase	1379.87	3416.92	2398.4	-1.30736	8.12724e-181	9.67425e-179			XP_024548789.1	Serine threonine-kinase protein	1.43056	0.021294	0.0453667
FK506 binding protein (FKBP)										ABC Transporter
	XP_001557848.1	FK506-binding protein 1	443.323	2471.95	1457.64	-2.47581	5.64467e-280	1.03187e-277			XP_001549015.1	ABC transporter	1.35645	2.1758e-73	8.94524e-72
MAP Kinase										G_PROTEIN coupled
	XP_001556286.1	Serine threonine kinase	19.4025	120.075	69.7388	-2.57357	2.21185e-22	2.69878e-21			XP_024551716.1	MPR-typeG-protein-coupled receptor	1.25767	0.00145962	0.00422453
ABC Transporter										Histidine kinase
	XP_024548246.1	ABC transporter protein	53.9258	186.298	120.112	-1.76921	4.53955e-21	5.23326e-20			XP_024549120.1	Sensor histidine kinase regulator	1.83312	8.99309e-12	6.58529e-11
	XP_024551705.1	ABC transporter	24.6751	71.5795	48.1273	-1.50126	5.02223e-08	2.70024e-07			XP_024552658.1	Signal transduction histidine-protein kinase BarA	1.00867	3.2277e-14	2.71058e-13
	XP_024549093.1	ABC transporter protein	95.7806	225.435	160.608	-1.22553	3.00002e-14	2.52144e-13		Catalase
G_PROTEIN coupled											XP_001559304.1	Catalase	1.55383	1.75817e-42	3.9644e-41
	XP_024547481.1	MPR-typeG-protein-coupled receptor	2.95004	23.0874	13.0187	-2.62937	4.66673e-06	2.02601e-05		FAD
	XP_024549426.1	G-protein coupled receptor	60.54	248.511	154.525	-2.01895	3.6659e-31	6.02373e-30			XP_024553843.1	FAD/FMN-containing dehydrogenase	2.55386	2.07228e-13	1.67171e-12
	XP_024546292.1	MPR-typeG-protein-coupled receptor	8.56917	25.0837	16.8264	-1.44018	0.00237706	0.00653435			XP_024547134.1	Mitochondrial FAD-linked sulfhydryl oxidase	1.85214	7.78873e-77	3.4074e-75
	XP_024548939.1	p-loop containing nucleoside triphosphate hydrolase	46.7423	221.421	134.082	-2.22068	3.42688e-32	5.86639e-31			XP_024549243.1	FAD/FMN-containing dehydrogenase	1.66196	0.00186438	0.00526355
Catalase											XP_024553579.1	FAD-linked oxidoreductase patO	1.53764	0.0148932	0.0331223
	XP_001560263.2	Peroxisomal catalase	1181.87	10047.6	5614.74	-3.08616	0	0			XP_024552242.1	FAD dependent oxidoreductase	1.35544	8.91399e-09	5.12367e-08
	XP_001553230.2	Catalase domain-containing protein	431.12	2088.44	1259.78	-2.27309	3.58368e-237	5.8232e-235			XP_001549176.1	FAD dependent oxidoreductase	1.31329	0.00403992	0.0104886
	XP_001549418.1	Heme-dependent catalase	14.4722	72.9199	43.696	-2.26331	4.32243e-13	3.43279e-12
FAD
	XP_001547371.1	FAD-linked oxidoreductase	16.8057	146.17	81.488	-3.0565	4.30372e-31	7.04915e-30
	XP_024553059.1	FAD binding domain-containing protein	11.5147	72.9098	42.2123	-2.57158	1.25643e-14	1.07813e-13
	XP_024547466.1	FAD binding domain-containing protein	15.1208	75.5769	45.3489	-2.25001	1.07147e-12	8.32222e-12
	XP_001552896.1	FAD-dependent oxidoreductase	107.227	478.969	293.098	-2.14875	1.63802e-65	5.6842e-64
	XP_024550553.1	FAD dependent oxidoreductase	6.91544	31.1034	19.0094	-2.03391	4.85989e-06	2.10719e-05
	XP_024551212.1	FAD-binding, type 2	6.93367	25.4098	16.1717	-1.72725	0.000515587	0.00162452
	XP_001557038.1	FAD-dependent oxidoreductase	80.9445	238.817	159.881	-1.54933	8.71719e-23	1.08562e-21
	XP_024547383.1	FAD binding domain protein	6.57474	17.7295	12.1521	-1.30925	0.0106638	0.0248441
	XP_024550681.1	FAD binding domain family protein	81.9207	192.333	137.127	-1.22102	2.05873e-13	1.66208e-12
	XP_001551237.1	FAD-dependent pyridine nucleotide-disulfide oxidoreductase	86.5745	200.35	143.462	-1.20157	5.80081e-14	4.80833e-13
	XP_001547121.1	FAD-dependent pyridine nucleotide-disulfide oxidoreductase	20.0572	43.8095	31.9333	-1.08481	0.00189124	0.00533079

## Sheet: Data1D Virulence DEGs RF calc
	The representation factor (RF) is the number of overlapping genes divided by the expected number of overlapping genes drawn from two independent groups.
	A representation factor > 1 indicates more overlap than expected of two independent groups, a representation factor < 1 indicates less overlap than expected,
	and a representation factor of 1 indicates that the two groups by the number of genes expected for independent groups of genes.
		POLY GLACTURONASE		PHOSPHOLIPASE		XYLANASE		CHITINASE		PECTIN METHYL ESTERASE		MAP KINASE		ABC transporter		GLYCOSYL HYDROLASE		G_PROTEIN COUPLED		CHITIN SYNTASE		HISTIDINE KINASE		CATALASE		Tetraspanin		P450 monooxygenase		Superoxide dismutase		Adenylate cyclase		Cyclophilin A		FK506 binding protein (FKBP)		FAD		TOTAL
		Down	Up	Down	Up	Down	Up	Down	Up	Down	Up	Down	Up	Down	Up	Down	Up	Down	Up	Down	Up	Down	Up	Down	Up	Down	Up	Down	Up	Down	Up	Down	Up	Down	Up	Down	Up	Down	Up	Down	Up
	No. of DEGs	0	2	6	2	1	1	1	1	0	1	1	1	3	1	2	1	4	1	0	0	0	2	3	1	0	0	2	1	0	0	0	0	1	0	1	0	11	6	36	21
	No. of genes in group	12		24		8		3		2		9		13		7		7		4		17		9		1		22		5		1		3		1		77		225
	Downregulated:
	Set1: 225
	Set2: 1287
	Overlap: 36
	Total number of genes: 10871
	Representation factor: 1.4
	p < 0.036
	Upregulated:
	Set1: 225
	Set2: 971
	Overlap: 21
	Total number of genes: 10871
	Representation factor: 1
	p < 0.45

## Sheet: Data1E cytoskeleton genes
Botrytis cytoskeletal proteins and related- curated from KEGG
Gene/group	Name	protein accesion	Log(2) FC	p-adj
Actins
BCIN_16g02020	BcactA	XP_024553767	-0.890328	4.70085e-72
Actin-related proteins
BCIN_04g02810	Bcarp1	XP_001557229		ns
BCIN_01g03140	Bcarp6	XP_001549916		ns
Myosins
BCIN_05g00360	myosin I	XP_024548561		np
BCIN_03g06080	Bcmyo2	XP_001555378		ns
BCIN_03g03730	myosin heavy chain	XP_024547690	-0.671997	0.000123271
Arp2/3 complex
BCIN_01g06150	actin related protein 2/3 complex, subunit 1A/1B	XP_001561306	0.595583	9.82231e-08
BCIN_06g06560	Bcarc35	XP_001555200	0.293069	0.0252375
BCIN_02g02030	Bcarc18	XP_001558908		ns
BCIN_09g01550	Bcarc19	XP_001547812		ns
BCIN_05g01080	Bcarc15	XP_001552090	-0.667042	1.90065e-05
BCIN_14g00120	Bcarp2	XP_001547585	0.179145	0.0684864
BCIN_13g05530	Bcarp3	XP_001554752	-0.468769	2.11276e-05
WASP / WAVE
BCIN_09g06240	Bclas17	XP_001546376		ns
Profilin
BCIN_01g00370	Bcpfy1	XP_024545923	-0.416522	3.28163e-05
ADF / Cofilin
BCIN_07g05130	Bccof1	XP_024549910	-0.372554	6.7451e-06
Capping proteins
BCIN_13g05610	Bccap1	XP_001554739		ns
BCIN_07g04620	Bccap2	XP_024549873	-0.304707	0.0110986
Tropomyosins
BCIN_06g06780	tropomyosin	XP_001555174	-0.50689	1.18292e-09
Cross-linking proteins- troponins
BCIN_16g00960	Bccrn1	XP_024553668	-0.313143	0.0188543
Others
BCIN_07g00180	Bciqg1	XP_001555983	-0.327148	0.0591944
BCIN_05g08290	Ras GTPase-activating-like protein IQGAP2/3	XP_024549035		ns
BCIN_10g00630	Bcfyv10	XP_024551194	0.452822	0.0144366
BCIN_04g01050	Bcsac6	XP_001554379	-1.10308	1.62382e-38
Tubulins
BCIN_02g00900	tubulin alpha	XP_001555925	1.28091	1.60788e-87
BCIN_02g01790	BctubB	XP_024546928	-0.207695	0.035592
BCIN_01g08040	BctubA	XP_024546500	0.302314	3.21203e-07
BCIN_14g03040	Bctub4	XP_024552953		ns
Kinesins
BCIN_09g00270	kinesin family member 1	XP_001552618	0.35359	0.018354
BCIN_06g05380	kinesin family member 5	XP_001559113		ns
BCIN_01g01150	kinesin family member 11	XP_024545983		np
BCIN_05g07900	Bckip3	XP_024549012	-0.952013	0.00224645
BCIN_16g01520	Bckar3	XP_024553715	-1.04868	2.8288e-05
BCIN_09g02690	kinesin family member C1	XP_001554516	0.747132	0.0835228
Dyneins
BCIN_12g03910	Bcdyn1	XP_001552215	-0.252526	0.0316049
BCIN_02g02260	dynein intermediate chain	XP_024546951		ns
BCIN_08g02800	dynein light intermediate chain 1	XP_024550322		ns
BCIN_05g04670	Bcdyn2	XP_024548807		ns
BCIN_09g04910	dynein light chain roadblock-type	XP_001551678		ns
Dynactins
BCIN_04g05030	Bcnip100	XP_024548419	-0.958321	0.0102064
BCIN_10g04540	dynactin 4	XP_024551428	0.750088	0.00803937
BCIN_14g00330	dynactin 5	XP_001547559		ns
BCIN_08g06770	dynactin 6	XP_024550592	0.449983	0.0648588
BCIN_07g04750	nuclear migration protein JNM1	XP_001554088		ns
Gamma-tubulin complex components
BCIN_07g06350	gamma-tubulin complex component 2	XP_001547756		ns
BCIN_09g03200	gamma-tubulin complex component 3	XP_001548581		ns
BCIN_02g03190	gamma-tubulin complex component 5	XP_024547002		ns
XMAP215
BCIN_05g02170	Bcstu2	XP_024548670		ns
CLIP-associating proteins
BCIN_07g01390	CLIP-associating protein 1/2	XP_024549641		ns
Hook proteins
BCIN_02g02490	protein HOOK3	XP_024546958		ns
EB / APC
BCIN_10g05640	microtubule-associated protein, RP/EB family	XP_024551495	-0.50214	9.70316e-06
Other tubulin modification proteins
BCIN_11g04050	tubulin---tyrosine ligase	XP_024551803		np
Others
BCIN_14g02210	mitotic-spindle organizing protein 1	XP_001553140		ns
BCIN_08g02530	Bcase1	XP_001551966	-1.10299	1.59589e-06
BCIN_01g00190	Bcmho1	XP_024545911	-0.684272	0.000101122
BCIN_07g02680	tubulin-specific chaperone A	XP_001558665		ns
BCIN_02g02310	tubulin-specific chaperone B	XP_001558870	1.7369	1.37917e-28
BCIN_02g06250	tubulin-specific chaperone C	XP_024547209		ns
BCIN_06g07390	tubulin-specific chaperone D	XP_024549527	-0.706478	0.0774927
BCIN_11g05110	tubulin-specific chaperone E	XP_024551853		ns
Septins
BCIN_04g05920	Bccdc10	XP_001557748		ns
BCIN_03g09000	septin 7	XP_024548026		np
BCIN_08g02770	cell division control protein 11	XP_024550319		ns
BCIN_15g02610	cell division control protein 12	XP_024553317		ns
Others
BCIN_04g05880	axial budding pattern protein 2	XP_001557743		ns
BCIN_09g03270	serine/threonine-protein kinase HSL1, negative regulator of Swe1 kinase	XP_024550836		ns
BCIN_16g04740	E3 SUMO-protein ligase PIAS1	XP_024554009		ns
BCIN_16g02580	small ubiquitin-related modifier	XP_024553816		ns
BCIN_11g03430	small ubiquitin-related modifier	XP_024551758	-0.548102	3.54077e-11
